# Supplementary material for: Retrospective content analysis of consumer product reviews related to chronic pain
Source: Front Digit Health. 2023 Apr 24;5:958338. doi: 10.3389/fdgth.2023.958338 (PMC10165495; doi:10.3389/fdgth.2023.958338)
Supplement: Supplementary file 1 [file Datasheet1.csv]

reviewerID	overall	asin	reviewText	reviewTime
A1BGW3OSJDYEVY	5.0	6182055936	I have chronic back pain and have for the past decade. Despite surgeries and other medical treatments, the reality is that chronic pain is aggravated by many things - from weather system changes to excessive movements. Cryoderm is a wonderful roll-on that provides almost immediate relief to pain through natural ingredients. It is easy-to-apply, does not have a significant smell (so can be used an…	05 28, 2014
A18DE62Z4L07N7	5.0	B000052WN3	I have been taking Aleve for chronic pain. It does take edge off and you don't have to take more expensive medical pain killers with it.	06 26, 2013
A3DUMOPAQC6XU9	5.0	B000052Y4D	I take opioids for chronic pain and some of the side effects are irregularity and constipation. I took Correctol as it was the most reliable and effective product out there. Stool softeners don't work and in fact, cause more problems. Since Correctol appears to have been pulled from the shelves last year by the FDA, I have found a much better and cheaper alternative! The active ingredient in Corr…	01 25, 2011
A9E3FARL2UDIP	5.0	B00005375R	I used this product by applying all twenty magnets directly to an athletic wrist support rather than to the skin as shown on the packaging. This method allowed for repeated use and direct benefit to a specific area on my wrist. The chronic pain has left and flexibility has returned.	09 20, 2004
A2DCX9NQ1GPC2X	5.0	B0000537JN	I don't take this for just vitamins. I am chronically ill, suffering from many permanent post-complications from a bone marrow transplant. I take a boat load of medications and it is impossible to keep up with them without this pill box! And it is also way too hard opening child proof pill containers from the pharmacy every day with chronic pain and arthritis in the hands. This is easy to use and…	02 22, 2014
A2IBJE4YYL3U5C	5.0	B00005B12N	I suffer from fibromyalgia, hypoglycemia, chronic pain, and chronic fatigue, so I really need a shake that is packed with protein and nutrition. Since I have been low carbing for over two years now, I naturally get cravings at night but also use the mix as my breakfast pick me up before work. Here is how I prepare it, and it is wonderful! Note that I pour it into an icy plastic mug (I keep severa…	08 27, 2005
A2CDOXKJBIOQ7K	1.0	B00005M1WE	If the item I received had actually been a Vibratex HV-250R (Hitachi) I'm sure I would have been pleased. I'm a chronic pain patient and have owned several (Hitachi) Vibratex HV-250R's and what I received was a cheap knock off . I purchased an actual Vibratex HV-250R for another pain patient friend as a gift this past Christmas and they constantly thank me for it, because it's the only thing they…	04 29, 2014
A26U94XT9O8TPI	5.0	B00005MOU9	I Bought 3 items to improve the quality of my life; For the rest of my life I will own one of these. It is excellent for chronic pain, muscle spasms, and circulation. It gives a wonderful variety of massage, speeds of massage, intensity of that massage, and heat that can be on or off. I have lupus (which has attacked my muscles and nerves) and fibromyalgia; this has relieved much of my pain for e…	09 6, 2001
AB0J19NZ2SD70	5.0	B00006IV4N	I use my heating pad's every day when I wake up as I have chronic pain. The last one I had I used till it almost burned down the house! This one is great and it's so wonderful all the settings work great and it really helps my pain!	09 3, 2013
A2X66D5QOGCYHC	5.0	B00007MII0	works exactly as stated on the box without any of the additional side effects. i, unfortunately have to take narcotics for chronic pain and as result suffer from chronic constipation. i do not like taking yet "another pill" so occasionally i will use these suppositories for relief. they work quickly and are effective. enough said.	02 25, 2010
ABDR6IJ93HFIO	5.0	B00008PW1R	For me, I am a long time Aspirin user mainly Bufferin (buffered aspirin). However, I dislike having to take a medication every four hours and many times I am in a situation or place where I forget to take the medication or don't want to stop what I am doing to take the medication.So here is Aleve All Day Strong and this is what I like to take when I have an important day that I don't want to take…	10 7, 2013
A33ZYFE8XMKKR1	3.0	B00008PW1R	If you are a regular user of Naproxen, you may experience blurry vision. The problem appears to build over time. Many physicians, including ophthalmologists, are unaware of the connection. As an over-40 strength athlete, I was taking about 4-6 Naproxen daily. Vision problems, including blurred vision and eye pain, became major distractions. These subsided when I stopped taking the medication. Whi…	12 23, 2012
A2BTVKXKG1XK90	5.0	B00008WFLP	This product works, but you need to be patient and consistent. It may take two weeks for the effects to be noticed on joints with chronic pain, but as my wife said, "One day you suddenly notice that it doesn't hurt anymore."A jar goes a long way. It's easy to apply, not greasy, and doesn't have an odor. We use it on joint and muscle pain, and it's working well for us.	04 27, 2010
A2DETMWL49NE37	5.0	B00008WFLP	With chronic pain, there is no miracle cure outside of prayer. I try different products and sometimes I find a product I like. Mobisyl is one of those products. The cream is easy to apply, absorbs quickly and doesn't smell. I don't have 100% success when I use the cream but enough success to highly recommend it.	08 22, 2010
A2Z8BVDZ8ERQ	5.0	B00008WFLP	I bought this product for my mom because she has chronic arthritis and pain in her shoulders and back. She originally received a sample from her doctor but we couldn't find it anywhere on the market. I decided to try Amazon and yippee! it was here. This product is a fantastic, miracle worker. It really soothes and makes the pain of her arthritis go away and makes her life more livable. We gave th…	04 30, 2009
A18011HM5T4B84	5.0	B0000AU1ZN	I have petite arms and I purchased this size in small. The first few hours were uncomfortable! It pinched my skin and made me itch. But I knew that that was because it was brand new. The subsequent times I wore them were great. The product is lightweight and feels supportive but flexible. I have tendonitis/tennis elbow and putting these on helps relieve some of the pain. It doesn't relieve all th…	06 9, 2013
A9OIJE152MT52	2.0	B0000C1I00	Okay, okay. First I'll say I bought these for everyday use. I'm not a runner, or an athlete period. I have wobbly joints and chronic pain and a problem with my knees, they slide all around and lock when I'm walking which is a hassle and nothing short of annoying when you've been dealing with it for 4 years since I was 14. None the less, I've been wearing knee braces. I've tried knee straps and ju…	08 4, 2013
A2SGCP8ENGIMSK	5.0	B0000DJANP	I have chronic pain from Fibro Myalgia and Endometriosis. I have noticed that when I take these vitamins, I feel energized (but not jittery like coffee would do), I have a more balanced feeling and I just plain feel good. And that is extremely cherished for a person like me. I never go a day without either the Women's Daily pack, or the Stress Pack; I just wish I found these vitamins years before!	05 12, 2005
A31YXPFNSIV1TS	1.0	B0000E3J9E	Avoid the busted SoftHeat sunbeams at all cost! I use heating pads every day for chronic pain and this one seemed like it was going to work nicely for me. I can get over the annoying variable auto-shutoff features (sometimes an hour sometimes a few minutes) and just keep switching it back on but now it's only doing the flashing lights and won't even attempt to turn on or heat up. I have battled i…	02 2, 2012
A2JCDEK5UVKU1Q	5.0	B0000E3J9F	I just sat down and ordered my 3rd SoftHeat MaxHeat Heating Pad. My first one finally failed after well-over 10 years of extensive use. I have chronic pain resulting from deep tissue crushing injuries sustained when a 7-ton forklift fell over on me. To make matters worse, I live in a state where, for most of the year, it is either raining or snowing, and anyone with arthritis knows what precipita…	04 20, 2014
A21XDBV9IUVKH5	5.0	B0000E3J9F	Better than Sunbeam. I have suffered constant back for years and use a heat pad non-stop from the time I come home from work until I go to sleep. (My pain management doctor judges how well his treatments are working by how mottled my skin looks from too much heat.) In the past, I always bought Sunbeam, because it was the only brand available in my semi-rural area. With Sunbeam, I went through at …	12 17, 2011
A34L0Z2ZDZR5S6	5.0	B00012NGMG	This in conjunction with the Cleansing Blend with Fibers work great. I have to use a lot of codeine for chronic pain and these tabs work great.	02 20, 2009
A3E8CZJM0WDGX4	5.0	B00012YYOA	I have RSD which is chronic pain at the slightest touch. This has helped me get my pain under control dispite all of the drugs and epidurals that I have. I can tell the next day if I miss. This has been worth every penny.	01 28, 2014
AJXE0PF5NRDND	4.0	B00013Z13M	I've got IBS pretty bad, the chronic pain in the abdomen type, not the diarrhea type. I have tried everything on the planet to help reduce the daily cramping, all the doctor's meds are useless. I found that before I eat pretty much any somewhat heavy dinner, or a wheat heavy snack, if I chew up three of these ahead of time I will bloat less and have less pain afterwards! I'm not saying this is a …	03 26, 2013
A19AT6PR65HTUP	5.0	B00013Z1V4	I take this to help with my chronic pain and energy levels. It definitely helps me in noticeable ways. I've tried other brands with similar products and have to say this is the only one that is relatively drinkable just diluted in water. I just sip it with my breakfast and dinner. Amazon's price is the same as buying it in the store when it's on sale, so I appreciate the free shipping with Prime …	05 24, 2013
ADMRGD2VUUL4Z	5.0	B00014D11U	I have tried so many protein shakes before I decided on this one many years ago. I like it because it has no extra sugar or flavors so you can make your own shake that tastes the way you want it to without an overpowering protein powder flavor. It tastes good with anything. The energy boost for the entire day is great! I definitely can tell when I do not use it. I have chronic pain and my morning…	04 14, 2010
A1F17LIWFXT00B	5.0	B00014E01K	I am a chronic pain management patient. I have a terrible time in terms of having any energy, let alone sustaining energy. In the past year I have lost about 17 lbs , despite eating normal and healthy amounts, without explanation from doctors running labs, biopsies and more. I was already a size 00 and am currently very underweight . 80% of the time I feel terrible, as if I have chronic fatigue i…	05 27, 2014
A137OOBMF8P43D	4.0	B00014EM2W	Over the years I've suffered with chronic pain. This product is very effective for instant relief of pain in my knees, back and neck area. I would recommend for quick relief.	01 8, 2014
ADMRGD2VUUL4Z	5.0	B00014FLJ0	This product was recommended to me by a friend who is in the holistic medical field. She recommended it to me for my chronic pain from fibromyalgia. I take it regularly and it seems to have helped me quite a bit. The main ingredient is Malic Acid which is what is in an apple. "An apple a day" - try it, it may help you as well.	04 14, 2010
A1HJDSX3LN3Y8I	5.0	B00014GB62	I use these for flu or cold symptoms. But I have chronic pain, and these are also helpful for that. So this is something I keep on hand, not just for flu season.	06 25, 2014
A2L027NU102P0D	5.0	B00014THYA	helps with my chronic pain in a big way!	07 22, 2014
A1W6354MLX4O42	5.0	B000152O1C	It does calm me down, but does not help wirh my sleep issues. I still wake up after 4 to 5 hours. But, after a couple of hours or so, I am able to get back to sleep. Next day, I am not groggy, but calmer using this product.Also, I have chronic headaches and it seems to take the edge off the worry (not anxiety), that I experience with the chronic pain.I had hoped that it would help with the sleep …	09 24, 2012
A25JTIQO7QBI6E	5.0	B000155S3S	Then after my partner had a kidney stone battle, I realized that my chronic pain was stones! A few days of stonebreaker and my months of low-grade pain were gone.Now I know when my pain is kidney related, take this and boom I get relief.Good Luck to all reading this, I know this is a horrible malady.	07 15, 2012
AJZ0F5OP1F011	5.0	B00016AHIS	I have suffered from fibromyalgia and associated chronic pain for many many years. I had recently purchased Dr. Jason Tietelbaum's book and followed his recommendations for supplements, this being one of them. I use this product in conjunction with other supplements and his S.H.I.N.E. protocol and it has worked! I have tried every conceivable prescription, supplement, vitamin, etc and the pain an…	01 12, 2014
A1N7XGYR7809PH	5.0	B00016ALP2	Swiss Kriss has been the best senna laxative I have tried. I take pain medication which has the frustrating and often painful side effect of constipation. Anyone who has chronic pain knows what I'm talking about. This is a better, more natural way to go than the clearlax powder type of laxative. I take three a day, and life has been made a bit more live-able. Thanks Swiss Kriss.	08 24, 2013
A1U3O22J9XNXAK	3.0	B00016QZ0C	Bought this to help with my chronic pain (arthritis) in my left facet L1. Must not be much inflammation around my facet. Little if any relief from pain. I'm not going to bash this product because I do believe it helps if inflammation is present. I had no side effects, application area was on the lumbar region of my back.Next for me is fish oil and a joint supplement. I hope these will help ease t…	03 21, 2014
AKZKG2Z7CNV27	5.0	B00016R9T8	I suffer some sever back pain. I attend physical therapy, chiropractors, and pain management. I get trigger point injections, I use electrical stimulation, acupuncture, and an infinite amount of pills, creams, and patches. Through all of that, Tiger Balm relieves pain almost more than anything else I have tried. This stuff is great! You can purchase it at any pharmacy, at a fair price, and one li…	03 26, 2012
A1DC1O4VX6AHPP	5.0	B00018SHPG	I have never used a product like this before, but I have chronic pains in my hands from typing and occasionally in my left shoulder from an old repetitive-motion injury. My shoulder acted up so I used regular Bengay during the day, but regular Bengay stings too much immediately after a shower. Instead, I opted for Cold Therapy. It worked very nicely, and it seemed to work even better after repeat…	05 7, 2011
A3MOIDZ5UNI3SJ	4.0	B0001APTMS	Received the DMSO promptly. I do feel some pain relief when I use it. I must admit that I live with chronic pain.Nothing helps very much.	01 8, 2013
A1JXV4SWMTR3XF	5.0	B0001APYYQ	Melatonin is a master-hormone produced by the pineal gland deep in the brain. It is mostly produced at night, but only in the dark. If you have street lights blazing into your bedroom or sleep with a nightlite on, you're in trouble. If you work nights or stay up very late, you're also in trouble. If your health isn't great, ditto. While most people don't need to pay extra for the liquid or the su…	06 18, 2014
A3SWS1RX75O2H8	5.0	B0001APYYQ	I've tried Melatonin in the past unsuccesfully but this product really helps me get to sleep and I have major sleep issues (narcolepsy, insomnia, chronic pain, etc.) It isn't the complete answer to my problems, but it does help. Plus it taste yummy - exactly like a mild breath mint. :)	01 1, 2011
AB4BPUM6IE2HR	5.0	B0001CNL1M	I'm an LMT and work with professional athletes and people who have chronic pain. I recommend this to my clients. They all say it works wonders on their aches and pains. It lubricated joints and nourishes the brain. I breake it open and use on my face. I'm 37 and get told I look 10 or more years younger than I am. Love love love this product. Plus its said in the holy books it cures all but death.	01 20, 2014
A1YYTC23O2LKX7	5.0	B0001CNL1M	I have been taking this product for a week a I am blown away by the results. I read articles about this stuff and how it can cure all these different ailments and I thought, B.S.!. I have had chronic back pain from a ruptured disk 11 years ago, gone. Chronic knee pain for the last 18 years from a car accident, gone. Chronic pain in my wrists from carpel tunnel for the past 15 years, almost gone. …	02 22, 2013
A1OD0CYCQ4B7WO	2.0	B0001DK4OS	I purchased this to help support my hip that I have chronic pain issues with after a hip replacement.I bought it with the intentions of being to wear it either over or under my work pants at my job to give me standing support. It worked fine for about a few days then it started to unravel or just come lose durning my work day. this is probably best to use at home where you can wear shorts or swea…	12 13, 2011
ALCQFC591HA13	2.0	B0001ITVDS	I am desperate for relief and based on reviews I thought I would give it a try. This did relieve any of my symptoms from chronic pain.	05 5, 2014
AJZ0F5OP1F011	5.0	B0001KFGM6	I was diagnosed with fibromyalgia, osteoarthritis and hypothyroid approximately 9 years ago and have suffered overwhelming fatigue and chronic pain. I have taken every supplement you can imagine to improve my energy levels and pain. I recently purchased Dr. Jason Tieltelbaum's book, who has treated chronic fatigue syndrome and fibromylagia for many years. He recommends this product along with oth…	01 12, 2014
A3AT5KSFRVX2DN	4.0	B0001LB47Q	I have never written a review on Amazon before but after two days with the Heel Seats, I had to share. For the past month I have been suffering with Plantar fasciitis and am trying to avoid going to a podiatrist. I know what the doctor will say so why should I pay good money for him/her to tell me what I already know? My sister-in-law diagnosed me and gave me the solution -- better shoes and inse…	09 29, 2011
A55LS2HWPQB0Q	4.0	B0001TNV24	I specifically picked up this supplement to use as a sort of healthier stand-in for Ibuprofen.I lead a very active life, running, hiking, backpacking, caving, paddling...and these things can often lead to soreness. A good soreness, truly, but still.Since "Vitamin I" (Ibuprofen) isn't that great for the liver, I am interested in supplements with anti-inflammatory properties. This sulfur-based pill…	06 22, 2013
AQIJ3ZEEVCIKU	5.0	B0001TNV24	Boom camera swoops over the audience as they applaud. The show's catchy theme music plays as the camera hones in on Kaio who stands on stage. Music and applause fade. Kaio is dressed sharply and greets the audience with a dashing smile.Thanks for joining us today, ladies and gentlemen. In today's health segment, I'd like to speak to you about the benefits of MSM; clinically known as Methyl-Sulfon…	04 21, 2013
A54Z1TYIQPFR8	4.0	B0001TNV24	I have been struggling with foot pain for several months, particularly on the heel. When I learned that MSM mighthelp with this, I was willing to give it a try. ITs too early to be sure, but it seems better. "Strengthens Joints".I like that this product is gluten free...I just read Wheat Belly and I am much more conscious of the gluten/wheat effectthan before and how that stuff can cause body ach…	03 22, 2013
A2WVF9ZQ068DN0	5.0	B0001TNV24	I have dealt with chronic pain for well over a decade and am always willing to try anything legal that isn't deadly in hopes of getting some relief.I've been taking Cosamin for a while and had a bit of relief, but noticed that combining it with this Jarrow MSM has had much better results. I just finished my first 30 days of MSM with Cosamin and am having much less pain.I'm hoping this is one of t…	07 17, 2013
A3Q6ZCRO44ITRA	5.0	B0001TNVEM	This product has made an amazing difference in my pain level and has helped to increase my bone growth. I would recommend it to anyone who has fibro, arthritis, chronic pain.	09 16, 2013
ACF9UQATTK9FV	5.0	B0001UFNLU	My orthopedist recommended this thumb brace to help alleviate pain from basal joint arthritis 5 years ago. I have been wearing it at work and around the house ever since. It eliminates the need for ibuprofen or aspirin to prevent the chronic pain from this type of joint arthritis. It's the best.	01 13, 2007
A242BFY5BL659U	1.0	B0001VTXPQ	After 1 1/2 bottles I notice exactly nothing, no benefit or detriment (except being a bit poorer). With chronic pain and nerve damage I look for any edge to cope and get to sleep at night, this isn't it. Based on some of the write ups I found on the internet about GABA, about how powerful it was, I was a bit hesitant to try it. Well, fear not, it's about as effective as taking a couple of M&M's b…	10 16, 2012
A396D75QTE4C2W	5.0	B0001VVD04	This seems to be a very good product. I bought it to hopefully keep me from getting sea sick on an upcoming cruise because I struggle with motion sickness and dizziness. I have started taking it about 2 weeks prior and I have noticed that I definitely feel better over all. Seems like I don't get dizzy spells as much and I just feel more energy and even less pain in general(I have fibromyalgia). I…	12 5, 2013
A1MEJLT76MEFZN	5.0	B0001VW3LM	Rhodiola for some reason is marketed in high doses as an energy supplement. It isn't. The higher the mg--anything over 100mg & for some folks like me, anything over 60mg-- it actually becomes a sedative. If you want an energy boost, brew a tea from the dried root & mix 2tbsp a day into smoothies, teas, etc. The capsules & anything in superdoses becomes an excellent sedative & pain reliever. Rhodi…	04 3, 2012
AB4BA4ZV46R0U	5.0	B0001VWBGE	I can't take naproxen again due to stomach ulcers but still suffer chronic pain, so I take these along with other herbal supplements and it works really well. I take 2 caps 3 times a day and it's takes a few days to start noticing effect. It's not immediate for me like naproxen but I don't get the gastritis or ulcers and it works	01 6, 2014
A33K45IE4XIWH6	5.0	B0001VWBGE	April 2013 update: For the most effectiveness, take White Willow on an empty stomach. You can safely take 3 of the Nature's Way capsules, three x per day. That's more capsules than I said in my Dec 2011 review, but it works beautifully. Also, if you have "fibromyalgia", look into cutting out all grains (especially wheat) and dairy--these are major contributors to chronic pain. And also--get your …	12 12, 2011
ARON7LKN83HH1	5.0	B00020I4XS	I have fibromyalgia and chronic back pain, i started taking DLPA to help take the edge off of the pain, it hasn't made it go away, the best I can say for me is that it takes the edge off. It took about a week to take effect but I am taking a lot less pain medications. I would recommend it for someone who is on chronic pain to help, just don't expect a miracle pill. I didn't wake up completely pai…	04 21, 2012
AXOTP83EVD30T	5.0	B00020IGM2	I was told to try magnesium at night for muscle relaxation, help with sleep, and to keep me regular (I have a chronic pain condition that affect all three). The first bottle I bought I didn't pay careful attention to label and there were additives and artificial colors in it. This has all the good and none of the bad. Since I started taking this, I've been able to reduce the amount of muscle rela…	05 31, 2014
A1TUGHOO2BH7M4	5.0	B0002262JE	When I saw this knee strap advertised for only five bucks, I was a little skeptical... how can such a simple strap do anything for you? But I wore it for my first-ever 10K today and the chronic pain in my right knee VANISHED. It was an incredible thing! I just bought another one for my left knee, since I've always had very minor pain in that knee as well. I can safely say that this knee strap wil…	01 7, 2012
A1NOD6B8SW4G95	5.0	B0002262JE	Having played soccer regularly in the past decade, my knees suffered from chronic pain each time after a game. It got worse recently and i decided to shop around for a temporary solution. I must admit that at 6+ dollars, the Mueller Jumper's Knee Strap did not sound too promising. However, i decided to take the plunge anyway and was rewarded handsomely. This knee strap is a gem! I put it on when …	07 5, 2012
A2RO1CSKIFNJH9	5.0	B0002262JE	I worked a temporary job helping deliver packages around the holidays. Stepping in and out of the truck 500+ times a day left me unable to bend my knee without pain and sleeping became really difficult if I didn't keep my legs completely straight. I was pretty bummed out about it, mainly because I've never had any chronic pain before. After about a month I read the reviews here and ordered the ju…	02 16, 2010
AKZKG2Z7CNV27	4.0	B000229ULG	I suffer some sever back pain. I attend physical therapy, chiropractors, and pain management. I get trigger point injections, I use electrical stimulation, acupuncture, and an infinite amount of pills, creams, and patches. Through all of that, BioFreeze gives me pretty decent and quick relief. The biggest negative I have at all is the strong, menthol smell. Also, compared to other pain relieving …	03 26, 2012
AZWXIOQ31IYMV	5.0	B00024CKC0	This flavor and brand is the best high protein, very low net carbohydrate meal replacement bar that I have ever had! I am a true chocolate lover, and the chocolate flavors, textures and taste in this flavor are truly decadent. The bar weighs 3 ounces, and for the calories (310), high level (32 grams) of high quality protein, and net gram amount (1 gm.!) of sugar, it's a treat for me every time I …	12 5, 2013
AS5J8JWXNRFND	5.0	B00024D16Y	PLEASE DO NOT STOP TAKING YOUR INSULIN IN SUBSTITUTION OF THIS PRODUCT UNLESS UNDER A DOCTORS SUPERVISION!I am not diabetic but my doctor got my blood work back a while ago and PRE-DIABETIC were the words out of his mouth. He didn't start me on anything, he didn't actually say anything else but I knew it was a warning sign.I am disabled and aerobic exercise is a thing of my past since the extensi…	09 5, 2010
ARYB7XW8CX8P0	1.0	B00024D1ZA	I really need the benefits of this Kelp but quickly returned it after I googled kelp arsenic. This brand in particular is found to contain levels of arsenic. Some may argue, they only take this every other day or there are low levels - but you do not know your limit. Must be people who have never experienced chronic pain before. People are getting ill from this- just google it.I'm going with a st…	05 8, 2014
AGL6WPNQG2I4B	5.0	B00027C9DM	My husband swears by this and he uses it so much i ended up subscribing so he has it every month. Now i don't have to hunt down the best price. I cant just wait for it in the mail. I know how well it works, because i use it on my temples and forhead when i get migraines. I use it on my lower back to. This cream is a mircle when in chronic pain.	04 5, 2014
A3VWWLSUB1553U	2.0	B00027C9DM	Ordered for a disabled client with chronic pain. She has been using another topical with good results but the ordering was unreliable. She tried it so did I for knee pain, no pain relief for either. Of us. Maybe,you have to use it long term but someone with pain wants relief right away and this did not happen	05 19, 2014
A1JKDA6PRS1E03	5.0	B00027CV2Q	I have herniated discs in my lower back and chronic pain. This is a very comfortable back brace that I generally wear after hours on my feet when the pain is getting really bad. Gives me more strengh and support to get through the day.	05 4, 2014
A3PV5S87W0NDJ9	5.0	B00028LODW	After being diagnosed with degenerative disc disease, I thought I was doomed to a life of regular ibuprofen use. When my liver began to show side effects from the regular use of ibuprofen, I thought I was doomed to a life of pain. Then I began to research herbal anti inflammatories and decided to give Crystal Star Anti Flam a try. I did not notice an instant effect, but after a month of taking it…	11 13, 2010
A16JNH4I4FITJL	5.0	B00028ORWC	This Product:: LypoGold by Enzymedica is the best for digesting fats in your diet, and for weight loss. I am 70 yrs young, and since I've been taking these- I never have indigestion, or any of those so-called problems that drs diagnose as too much stomach acid.To tell the truth, we do not have ENOUGH acids to digest our foods...and this begins around age 40, that our bodies slowly stop producing …	11 6, 2012
AP3UQMCBQ1ITO	5.0	B00028PRZS	I have been taking this Vit.B12 to boost my energy and help to circulate my blood system. I feel good quickly with more energy each time I start feeling tired and aching muscle pain. I have had chronic pain on my left hand and shoulder.. It seems help to relieve my pain as well. Best part is this tablet is likely sweet with grape flavor.. Very easy to absorb under your tongue. Strongly recommend …	09 20, 2013
AOINAOO0NQRGN	5.0	B000293XLM	Valerian root has a well-deserved and proven track record as a mild and multipurpose sedative. I've found it to be much more effective for me than other herbal remedies like camomile tea and melatonin (for sleep). I've also found it to be superior to prescription remedies that may cause drug hangovers and other unpleasant side-effects.Valerian root can be used, and has been used by me, to assist …	05 1, 2012
AOUZTOV8V6SX9	5.0	B0002D150Y	Late last year I came across an article for combating arthritis with natural supplements, sam-e being one of them. Having been diagnosed in 2007 with spinal arthritis at the age of 28, I was desperate to find something that worked. I began doing research on sam-e and it's properties and the more I read the more I was ready to try it. In early February of this year I began taking 400 mg a day and …	04 2, 2009
A2EDGMV9DG9ST2	4.0	B0002D150Y	I was on Bupropion HCL (Wellbutrin) for little over a year for my seasonal depression when it started to not work as well. Besides being pricey, Bupropion also made me feel groggy and gave me terrible dry mouth. I started researching alternatives--something more natural. I came across SAM-e and the reviews all said it did wonders for those with seasonal depression and chronic pain (also have chro…	05 5, 2014
A7XCZ2Z3TSTUG	5.0	B0002DULTU	I'm ordering Immunocal for my daughter who has fibromyalgia with severe chronic pain that has lasted decades. After 2 weeks of gradually increasing her daily intake of Immunocal from 1 tsp to 1 pkg per day, she has reduced her oxycodone and other pain meds by two thirds and is feeling much less pain. My understanding is that she doesn't make enough glutathione on her own and the Immunical is givi…	11 5, 2013
AI8VTH21S5YRQ	4.0	B0002DUSV6	I agree these provide good relief for the plantar fasciitis. I've had this pain for 7 months since I started training for a big road race. I iced 2x a day, used a lacrosse ball to massage my feet after each run and I bought a travel massage stick. It wasn't until another reviewer recommended that we should buy the book "Trigger Point Therapy" by Claire Davies that my world changed for the better.…	07 18, 2011
A1EZU7JZC9E9HK	5.0	B0002DUT06	I've been coping with sesamoiditis for the last several months. Exercise or everyday walking was aggravating the ball of my food, so I got this pad to try to cushion the impact. I've been using it continuously for about a month now. This pad has worked great, I wear it daily while my foot continues to heals and it has drastically reduced the dull chronic pain I had been experiencing. The pad has …	04 25, 2013
A7EISEBK40AEU	5.0	B0002PWHYA	I have multiple health problems that cause chronic pain. My body cannot tolerate narcotics, so I have had to learn to live in pain. A couple of weeks ago at a yard sale I met a lady who also could not take narcotics for her pain. She gave me a sample of this product, even going so far as to spraying some on my neck for me. Immediately, my tense neck- and shoulder-area pain was greatly reduced. I …	06 11, 2013
A1JY9S1X4T2IG2	5.0	B0002W0SRQ	I've been using this product for about 1 1/2 years. It WORKS. I have fibromyalgia and chronic fatigue. I've been getting treatment at Fibromyalgia & Fatigue Centers and have only purchased this in their online store. This does not come in the box on the pic, but in the white w/ blue writing Enzymatic Therapy box. The Amazon sellers have a better price, so will try them next time I order. Other fa…	02 28, 2009
A1ETOGKEUCU6XH	5.0	B000300UZM	I have chronic pain in my neck and have always had trouble applying ice (or heat) to the side of my neck. This wraps my neck in heat or cold, and is comfortable enough that I can go about my day with it on. Very pleased.	10 29, 2013
A18ZJJ61KDBP85	5.0	B0003087Y8	I WAS SKEPTICAL WHEN I BOUGHT THIS PRODUCT, BUT THOUGHT I WOULD GIVE IT A TRY ANYWAY. RESULTS ARE NOT IMMEDIATE, BUT IF I KEEP USING IT, I DO NOTICE INCREASED ENERGY & DECREASED CHRONIC PAIN. WITH THE FIRST BOTTLE I USED, I DID NOT SEEM TO CATCH COLDS LIKE I DID BEFORE, BUT I CAUGHT SOMETHING WITHIN A COUPLE OF WEEKS OF RUNNING OUT. IT CANNOT BE PLACEBO EFFECT DUE TO THE FACT THAT I HAVE TRIED MA…	05 4, 2010
A2WR8WQCYIE889	5.0	B0003087Y8	I have to take narcotics for chronic pain following cancer. Every time I feel like I have to increase my medication, I use cellfood for 4 to 6 weeks and I can easily return to my lower doses. Excellent product.	12 31, 2011
A3IUUKUN3Z753D	5.0	B0003X8DUS	This magnet covers a large part of my lower back and is flexible, so it fits the contours of my body.It reduced the chronic discomfort in my spine and helps me move around with less pain. I would recommend this to anyone with chronic pain or stiffness.	02 19, 2013
A30AOWFYSYWJT2	5.0	B00066D6K4	I had chronic pain in my left forearm (tennis elbow) for several months. I followed the directions for using the flex bar and the pain resolved after two weeks of use. I am impressed and can recommend the flexbar as a therapeutic device for people with tennis elbow.	12 11, 2012
A2UFSCTRLMEI9S	1.0	B00067E4YU	I don't know whether I needed to get my tennis elbow better before I used this - perhaps I should have done, but there were few instructions. Is this a medical product to make something better or an exercise product to prevent re-occurrence? I only know that it made the situation worse and I still have chronic pain.	10 24, 2012
ARX9VNBVCX5FO	5.0	B00068GH62	This seems to be helping my daughter who is 21 alot if she remembers to take it. The key seems to be taking it 2-3 times a day. She has had chronic pain and gas after eating certain foods like beef but has been diagnosed as NOT having IBS or lactose intolerance. We don't know exactly what she has but had tried peppermint and various other products and this has worked the best.	01 26, 2010
A1SPFZ5BOIMIXR	5.0	B00068UC9K	I wasn't expecting much...I have severe back pain and am bedridden much of the time because of it...I cannot use pain medication due to a bad liver ( Hep-C from Dr. Office job! ) so I am basically stuck with getting thru the pain as best I can. That being said..this is miraculous!! After two uses I felt relief...daily use I can walk with my walker just fine! No, I still cannot lift, or bend but j…	06 24, 2013
A3UCTGVUXL8QC9	5.0	B00068UC9K	It is just wonder Ayurvedic Herb. After using 3 weeks my left knee a constant chronic pain gone for good. I take every day as a preventive measure. the bottom line it has CURED my pain	07 21, 2013
A1WCKO62C2DJCB	5.0	B0006GX6E0	If you suffer from chronic backaches, neck pain or headaches (and probably any kind of chronic pain)this is the device for you.I have visited a chiropractor for 30 years with chronic backaches. Through body work that I have been doing for the last couple of years I have learned that posture problems (not helped by working on a computer) have lead to this problem by creating trigger points.I was a…	05 24, 2010
AAY82B5GZN21R	5.0	B0006GX6E0	I am reading Dr. Fors book as well as using the Fenix Rehab System and am seeing great results so far with regards to my chronic pain from trigger points. I am taking a daily dose of mucinex and have eliminated most products with salicylates. I feel like a new person. It is a daily struggle and I am still a work in progress but think this product is beneficial.	07 13, 2013
A1NIHRHFK9MBEB	5.0	B0006GZBOI	I deal with chronic pain and insomnia. This paired with some light reading helps SO much - very relaxing smell and doesn't make me break out (I have lots of skin allergies). Worth a try if you have sleep issues. Even if its a placebo effect I don't care, it helps.	06 18, 2014
A3187REIE9UQ7T	5.0	B0006L2XNK	I've tried all kinds of green drinks. Most taste like you are drinking what is left on your lawn mower, YUCK!!!! Greens First is one of a kind. It has a sweet minty taste and is not gritty at all. It dissolves quickly and easily and you mix it with water so no juice is needed.I also use Greens First Boost and I like it also for lunch or mid afternoon snack that gives me the added energy I need to…	12 9, 2011
A30RGGX840FR9U	5.0	B0006MQ47A	I was amazed that an OTC cream could provide as much relief from pain as it does. I've been suffering from an inflammation of one of my facial nerves and the pain in my right brow area caused so much discomfort that it kept waking me up during the night. I started using Traumeel in the affected area and it reduced the discomfort enough to let me sleep through the night. I also recommended it to m…	10 25, 2012
A2W8ZOWWVR3I2C	5.0	B0006MQ47A	This is a great healing cream for sore joints and muscles. Not like an analgesic or other balm type products. The cream has a subtle quality but does work on injuries and chronic pain areas.	04 9, 2013
A1MBLDT04BNUWU	5.0	B0006MQ47A	Great for pain and inflamation. Massage it deeply into the area of soreness for maximum effectiveness. I recommend it for chronic pain in joints. Works well on my neck pain.	03 2, 2013
A2BJ6T1ZUX5LLT	5.0	B0006MQ47A	we call this the big guns We use is faithfully, and love it, It knocks out even the deepest chronic pain, It might not take it all away, but truthfully it makes a bigger dent than anything else. I have convinced lots of others to try it, and everyone comes back singing the praises of Traumeel. I love the lotion vs the ointment, tablets, or tinctures. The lotion is not sticky like the gel.	07 1, 2014
AU8O8OCJBFNGS	5.0	B0006MQ47A	I've used this for more than 15 years now. If, like me, you cannot take antiinflammatories, and prefer natural medications, this is perfect for you. Made by a well known Swiss (might be German, I always forget) pharmaceutical company, Heel, Traumeel is well known by athletes, dancers and similar. My sister, a ballet dancer, turned me on to it in the nineties. It has no real odor - so it isn't lik…	07 19, 2013
AMYZS1USIXS5	4.0	B0006MQ47K	I use this on my face for myofascial pain. I really like that it doesn't smell or fume and burn my eyes. It also doesn't break me out, which is rare for any product. Oh yeah, it also works for chronic pain.	11 19, 2012
A1GQB9WJC8O5L6	5.0	B0006MQ47K	love this product. I have chronic pain from a car accident and this is a great topical ointment for pain relief/management. I recommend Traumeel if you are looking for an odorless, non heat sensation product. I also use Sombra Warm Therapy when I need a deep heat/warming therapy for the pain and it is also a great product.	01 12, 2014
A29KVH8ZPQLRMU	5.0	B0006NMT5A	We purchased one of these pads for my dad, who has osteoarthritis & phlebitis. It gave him relief that ordinary heating pad plus moist towel did not offer and allowed him to discontinue using narcotic painkillers on a regular basis. It gives a professional-type "hot pack" relief with the added ability to control the temperature to exactly what is comfortable--not just a low-med-high choice, but a…	10 15, 2006
A3K42Y1LY9T97F	5.0	B0006NMT5A	This is the fourth pad I have ordered. Use one in bed, one on the couch. Sadly the dog has eaten two cords so have used a total of four. All have been WONDERFUL. I am a chronic pain sufferer and use a heating pad almost continually. Have used other brands but none have been as good as this one!!	11 28, 2009
A1MD5WSW2L6G5P	5.0	B0006NMT5A	I love this heating pad. I like the digital feature vs the hand heldtemperature control device. I love the length and it helps so much with my chronic pain I live with daily.It is the best. I have used their products for 7 years and they keep getting better.	01 3, 2007
A3RTRU0OM4PNBS	5.0	B0006NMT5A	I love this heating pad, I have chronic pain and have tried many different ones. This is the absolute best, I can set the temp and time and it conforms really nice to my neck. it is the BEST!!! I'm an occupational therapist and would not hesitate to recommend it to my patients. The ONLY problem is there is a velcro strap so you can secure it in the front and it is a little scratchy, but I can cut…	06 6, 2014
AUEKNO5N4FN65	5.0	B0006NMT5A	After having 3 of the $20 heating pads die on me I went looking for an alternative that would last longer. I've had this one since 2011 and it works as well today as it did the day I bought it. Nice deep heat, totally adjustable in 2 degree increments with a timer. You can get the exact teperature you need when you need it. It is nice that it pulls the moisture out of the air and gives you that m…	02 4, 2014
A2LCOM0RJ02DWJ	5.0	B0006NMT5A	I have one of these heating pads in each of the three rooms where I spend most of my time! I have spinal stenosis and other back problems which cause me chronic pain. This heating pad is my very best friend! I bought one for my daughter for her last birthday. As the mother of a toddler, she loves it too! You won't regret buying this heating pad. I've bought a number of different types over the ye…	05 15, 2014
A3CDESX27F4BP6	3.0	B0006NYI7C	This was not a magic bullet. I hoped to find more relief from this natural alternative but perhapsit is because I have been on prescription medicine for some time and was seeking a natural alternativeto stop taking my prescription. It was not an alternative I couldsuddenly switch to. I did like the Arnica Cream much better, it has numerous uses besides pain. This oral Arnicais perhaps not the bes…	03 15, 2013
A2N9HNTRR1ZDZG	5.0	B0006NZEFM	I was hit by a car and my injuries are varied due to the way I was hit and the way I landed. Chronic pain is one of the problems I deal with. Various parts of me need different treatment. OTC isn't enough to control pain while a lot of prescriptions have to many or to harsh side effects. I also have chondromalacia in both knee's intensified by how I landed on them. If I'm going to aggravate my kn…	01 2, 2011
A1GPZBCR99YD8V	5.0	B0006ON606	I am someone who gets sick so easy due to chronic pain. I need to have something organic or natural and monolaurin has been a great part of helping keep my immune system healthier. I got my product on time and had no problems with it or the seller.	07 1, 2013
A1B43GHLH181GR	5.0	B0006PK9Q4	My Father liked it, he has had double knee transplants and has some chronic pain. As a vegeterian I could not buy the shell fish supplements, tried the 500 mg vegan supplement with chonditrin, but he says this works better. I have gotten him this twice, its good so far.	03 29, 2013
A270VO7ZK0012J	5.0	B0006TIEVM	Heavier weighted, large size, and moist heat make this heating pad unlike anything you would buy in a regular store. My mother is a spinal patient and has used these heating pads for years and they are the BEST!! They wrap around legs and other body parts easily and they heat up fast. The heat stops when you release the handle, so patients are less likely to burn themselves even thought this heat…	12 11, 2012
A2EPCUTN3Z51GO	5.0	B0006VJ6TO	I never bother writing reviews, even for products which I love, but this will actually make your day to day life more comfortable. My neck and upper back (around the shoulder blades) have been chronically stiff/sore/etc for probably 6-7 years now (i'm only 30), and its a rare day when i'm feeling 100% comfortable and limber. Usually there is always a small tweak somewhere in my upper neck/back ar…	08 2, 2013
AXYZO5MK2X9H0	5.0	B0006VJ6TO	I love my Back Buddy. I bought this because I have chronic pain in my right trapezius muscle near the shoulder blade from years and years of competitive swimming. This is almost an impossible area for me to reach on my own and the pressure needed on the area made it very hard work for my husband. The Back Buddy is awesome because I can get to the affected area whenever I want and apply the pressu…	12 13, 2012
A2DMFXTPGGU97Y	4.0	B0006VJ6TO	This product works like it says it will. It is easy to use. For people who live in all over chronic pain, it is not without some strain on your hands and wrists to deliver the necessary pressure to your trigger points, but it is worth the effort.	05 20, 2012
A3L9Y48CNEBYBW	5.0	B0006VJ6TO	I've had my back buddy for over a year. If you want to get the most out of your back buddy, you should get The Trigger Point Therapy Workbook by Clair Davies. I've had chronic neck/shoulder pain from a car accident and typing with my job for over 20 years. I've also had terrible left plantar fasciitis. With physical therapy and chiropractic care, I've had some temporary relief, but I've had more …	07 2, 2013
A8AMRT9JORXLM	5.0	B0006VJ6TO	Chronic pain sufferer, top of spine to bottom. Do you ever ask your spouse or significant other to really get in there and they just can't quite do it? Well, this will take care of that problem and you can do it on your own, anytime on any possible portion of your spine. Simply amazing for pressure points in the foot and the traps as well. What a great product. Anyone skeptical, do not be. If you…	10 31, 2013
ADFNAYO4E0L4A	5.0	B0006VJ6TO	Yes, this is a bulky trigger point release tool, however, this tool is not designed with gym-go'ers in mind that have a trigger point or two that may be aggravated by exercise, this is for the people, like myself, that have overlapping referral patterns from dozens of trigger points throughout the body. Will it work for casual use? Absolutely. But for people like me that need it to relieve pain a…	02 14, 2014
AMXDMTWGF62G3	4.0	B0006VJ6TO	Great relief for muscle and ligament aches do to tension and over work. I had chronic pain of muscles, tendons and ligaments because of some bulging discs in my upper spine. When I use this tool to put pressure against those sore areas, my pain goes away. It is the best substitute for a body message and helps me stay limber and pain free. Best use of my money in a long time.	09 5, 2012
ANHC1DUHP888E	5.0	B0006VJ6TO	If you are a chronic pain sufferer and know a thing or 2 about trigger point massage, you'll love this. I like this style better than the Thera Cane because of the pointed knobs for deeper penetration for those stubborn knots. I'm going to order the mini so I can using it while I'm lying down and want to work on my shoulder blades & kneck	06 24, 2014
AF5XQD2TA6VRC	5.0	B0006VJ6TO	I suffer from a chronic pain condition and I have a limited range of motion with my arms and yet I have no problems using this product.EASE OF USE - This thing is so easy to use and aside from the obvious uses for areas of pain and tension it comes with a VERY informative little instruction pamphlet that very nicely explains how to use the product along with additional detailed information on use…	12 31, 2013
AEATPJ1OCI43	4.0	B0006VJ6TO	The Body Back Buddy is a great alternative to the Theracane. I like that there are additional knobs and rods to help the user get to just about any spot needed. The two closely-spaced knobs at the larger curve are FANTASTIC for massaging the neck muscles or simply applying gentle sustained pressure (a la myofascial release). I have been using the rod at the smaller curve to release my psoas muscl…	07 7, 2014
A30E5J0H4EZK8Q	5.0	B0006VJ6TO	I bought this for my brother for Christmas. We have a connective tissue disorder which causes chronic pain. Specifically, he has incredible pain in his shoulder, under the shoulder blade. For years, I have watched him press his shoulder into walls, doorknobs, and window frames to find some relief. Even though I thought the Body Back Buddy was a little expensive, I'd done my research against simil…	04 11, 2012
A299NTH34KOLWH	5.0	B0006VJ6TO	I've had trouble finding anything that would actually help my chronic pain. After ordering the body back buddy it was shipped quickly and I am finally able to relieve and not just mask [like pain meds do] my pain!!HIGHLY RECOMMENDED PRODUCT!	09 27, 2010
A2NYKBVM6QUFAY	3.0	B00075M1XW	I paid a little more to get this pad because it stated " Extra soft, integrated pad conforms to body". The FIRST thing I noticed taking it out of the box was the lack of padding. You can feel the wiring in this unit more than any other I have owned. The other features like temperature control are about the same as what you'd get with any other pad only with a fancier controller. So it is just as …	01 24, 2010
AHRN5EZSV1XXX	5.0	B00075YVYO	I work in an outpatient clinic where the majority of our patients have chronic pain. We use these electric stimulators all the time. The patients love them. They are best used along the same meridian lines that acupuncturists would place needles. For example we use them starting along the spine and fanning outward over an injured area. It loosens up the muscles for a little while but because your…	09 8, 2011
A3OV0SD6OTANUM	3.0	B0007DHMVK	I have as many gadgets and "self-therapy" tools as I do chronic pain. I have myofascial pain as well as fibromyaglia and arthritis, as well as headaches and back pain.I feel the Bongers are better suited for some parts of the body than others. When I have tried it on my neck for head pain or neck pain, I find it more irritating than helpful.I am not certain I am using proper techniques, and I fin…	11 28, 2005
A365AGJQDQ971	5.0	B0007DHMVK	Whether you have a little occasional pain, or a lot of chronic pain, these bongers make life much easier to live. They promote circulation and help loosen tight muscles, and the light tapping sounds they make are therapeutic as well.	02 11, 2011
A1COJNCBZVGKTQ	5.0	B0007LM3UM	The warming effect is not overwhelming. The scent fades quickly. I usually apply it wearing a nitrile glove or with a lotion applicator, which is great for getting it all over my back. I started with the 4 oz jar, but this is less expensive as I use it almost daily. Great for chronic pain and no side effects!	06 10, 2014
A1HBX8BV0SDLFK	5.0	B0007LM3UM	As a massage therapist, I've been using and recommending Sombra for over a year. I love the product, it is gentle, doesn't have a strong odor and the effects of the gel stay with you all day. My mother also uses this product since she has pain with her knee replacement. She uses a little each morning on the knee and finds she can function normally all day without pain. I recommend this product to…	04 26, 2014
A25302SDFZA7Q5	4.0	B0007LM3UM	I use this product for chronic pain relief (temporary) in my neck, shoulder and lower back. I have not found anything more penatrating or efficitive.	05 24, 2013
A3KD78BZ8T9OFF	5.0	B0007LM3UM	Love this roll on pain reliever, but sadly I misplaced it soon after I got it. Can't afford another one right now. Highly recommend however. I have chronic pain and arthritis and it helps a lot and lasts a long time too. Better than other similar products I've tried.	10 20, 2013
A2C8HHSGO1422J	5.0	B0007LM3UM	I decided to try this item from reading all the positive reviews. I had been using BioFreeze, but it doesn't last very long. I needed a stronger product, and I found it! I purchased this big bottle to save money, and share with my family. I have chronic back pain, constant muscle aches, always in pain. It was difficult for me to relax and fall to sleep.Sombra has helped tremendously. It only smel…	11 18, 2013
A3KE6IBTBPMF1	5.0	B0007LM3UM	I have found this gel to be quite helpful. I sustained a left fractured distal tiba/bimalleolar/trimalleolar accident and have been dealing with chronic pain. I really liked the cooling effect this has on your skin-- it's like wearing a mini icy for a few hours. The smell isn't bad either. Very helpful product.	05 7, 2011
A38C4CVCRA12WV	5.0	B0007LM3UM	I am a massage therapist and have been using Sombra since my boss introduced me to it in 2005. There is no topical analgesic that works better for acute and chronic pain. I use it on myself for my tendonitis and hip pain that I have from a surgery a year ago. I Would recommend it to anyone!	07 20, 2011
AREK1OMFLT6BT	5.0	B0007YT0SM	This product is a life saver...or should I say a back saver... for anyone with low back pain. I used it on a bus trip to Mexico and it saved me from the chronic pain of sitting for hours on a plane and a bus. Since I have spinal stenosis, I need to be very protective of my lower back and this product fits the bill. I love the way I can make the cushion as soft or firm as I want and not have to ad…	03 5, 2008
A1C7Y31S5QXNTR	5.0	B0008D7OXK	The pad is gently warm in one minute, and reaches maximum heat within 3 to 5 minutes.With the pad laying on top the body it gets very warm, the pause and/or off button turns off heat at any point.The instructions say to not lay on the pad. When I tried laying my leg on top the pad, the captured heat was intensely uncomfortable.Curious how hot?> 1. I laid a candy thermometer between pad & body = 1…	03 5, 2014
A3P3103B9QKILT	5.0	B0009DVDUE	I love this heating pad and it provides enough coverage to provide quick relief! Anyone with temporary or chronic pain would love it.	03 24, 2013
A3V7FMZNR4XVVE	4.0	B0009ETAIK	I have chronic pain, so I'm constantly trying new things. This product did help my inflammation, but also cause stomach issues so I was not able to continue taking it.	04 15, 2014
A20HIJHMGRDW6R	5.0	B0009F3RTC	I tried this very cautiously and I have been happy with the results. I take 1 (2 gives me a headache) New Chapter in the late evening and I start to feel quite relaxed. My constant/ chronic pain seems to disappear and the minute I close my eyes, I am asleep. This sleep is THE deepest most restful sleep that I have ever felt in my life. I am completely out for a few hours and wake up feeling fully…	02 16, 2012
A122AQVQHW7EXX	5.0	B0009G6W8E	Due to some chronic pain and illnesses, I had to get a wheelchair to go out of the house. This gave me my outside life back. I can go on 'walks' around the block, and go through the grocery store.With vinyl floors you get a lot of static, but setting your foot on the floor to ground yourself makes it go away in a pinch. If you go to fast it rattles a little, and over uneven ground you can feel th…	04 10, 2014
A2JE1OBCYP1YKT	5.0	B0009MFPZY	I bought the king size Mattress Genie for my elderly mother who suffers from arthritis in her back. She never slept well due to chronic pain in her back. The Mattress Genie has helped her tremendously! She loves it and sleeps much better because she can raise and lower the head of the bed to any position to alleviate her back pain.The Mattress Genie is made of heavyweight vinyl that fills with ai…	01 19, 2006
AYWIOMNOFXY4	5.0	B0009MFPZY	My 83 year old mother has scoliosis of the lower back and is in chronic pain from it. She was having to sit up in bed to get any kind of sleep but she wasn't getting a good night's sleep. I started looking into adjustable beds for her and was shocked at the price. As I Googled adjustable beds up came the web site for Mattress Genie. I showed it to my mom and she was more than happy to try it. Sin…	10 9, 2008
A2Z1P5GEEX02KH	4.0	B0009RCDJK	I purchased this system as an " away " system - something that I wouldn't mind losing at say customs - ie wires and batteries on a plane. Since my purchase a few years ago my Dr prescribed tensmax 1000 has finally gone to a better place giving me a chance to try this out...WOW. The dials aren't as specific as on the tens, which woke me up when I turned the unit on...who ever wrote that this a wea…	10 17, 2012
APOFGHYKX8NJI	5.0	B0009STN0G	My mother (Rosie Mae)has chronic pain in several areas of her body and has had to use a walker for the past 3 years, and she also has an electronic pain control mechanism implanted in her back. When she first got her walker, it had plastic inserts in the rear legs, but then, one of them popped out and was lost "somewhere". Many people told her to use tennis balls, but I was wondering how to handl…	01 9, 2007
A2W72YM44HIEFE	2.0	B0009STNA6	I was really excited to try this pillow out but it ended up being a disappointment. I was having chronic neck pain for weeks and thought it would help. It didn't. In fact when I layed my neck back it hurt even more. I do think if you were just having lower back issues it would work. Just not for the neck. But what ended up taking away my chronic pain was a natural herb from the healthfood store a…	03 7, 2013
A137OOBMF8P43D	5.0	B0009WXEIY	I suffer from chronic pain, and stumbled on to this product a few years ago. I've ordered both the Orange and Peppermint flavor Gaba Calm Sublingual tablets and they both deliver.Instead of taking some prescribed anti-inflammatory/pain killing/anti-depressant, try Source Naturals GABA Calm.	05 7, 2012
A78E3M0DCU839	5.0	B0009XYUW2	I start taking these for about 1 week now. I have a R/A for about almost 20 years now, and i ache like crazy, first i was very skeptical, but i'm also tired of taking Dr: prescription like prednisone and meloxicam for pain, i have a chronic pain for awhile now i looking some other alternative to take it, because those syntetic medication have a lot of bad side effect believe me i had it. then fin…	11 9, 2013
AKFH5DXZH1UVH	5.0	B000A3IP0Y	I have been using this product for several years now. I love how it can be frozen or heated. When I warm it in the microwave, I use it on my back and it molds itself the the contour of my body. I feel like that maximizes the benifits from the heat. Its great for chronic pain like I have. Be sure not to over heat, it will damage the plastic cover/holder that holds the gel.	01 20, 2008
A1GFG7INFTBCIB	3.0	B000A6XKPG	Was hoping this liniment would alleviate my wife's knee pain, as she is tormented by it daily. Of course the bottle says do not use on humans but hey, we tried it. Her chronic pain in the knee though, is too overpowering, and this gel did not quite do the trick. Be careful of it running, as it can get a little hot in sensitive areas. I am talking about your horse, remember :)	10 8, 2013
A2FI7V3KUYTLXY	5.0	B000A6XKPG	This is a great product. I have a high level of chronic pain and this product really helps. The only issue is there is a scent, but I don't find it objectionable (especially compared to the relief I get).	03 6, 2014
AV5BK4OAUEAE8	5.0	B000AQE2EY	I have chronic pain and driving or riding in a car only exacerbates it. This product has really made a positive difference in my life.	02 11, 2014
A2VKRJARQ16IR6	5.0	B000ARPVIY	Understanding only a damp cloth and spot cleaning with water is truly the best thing for hardwood, a few long days on my hands and knees threw me right back to reality. After a lot of research I chose the Bona Sonic mop and spray system. I am thoroughly impressed with the coverage of spray and ease with which my household grime came up. We are talking: dog slobber, muddy paw prints, food and entr…	10 27, 2013
A1RP6FJ29KW1KK	5.0	B000ARTNJW	I am a severe chronic pain patient and every day is a fight to minimize my daily pain which is 24 X 7 and inoperable and maintain my weight at the same time as the pain forces me to take prescription meds which cause constipation, the kind you cannot even believe unless you've had it and that makes it necessary to eat as many foods as I can that will not additionally bind me up and also take a da…	10 23, 2013
AQIJ3ZEEVCIKU	5.0	B000B9GSQK	I have multiple injuries and chronic pain and there are days I just can't get comfortable or even move. I'd been craving some sort of relief -- ANY relief -- but with fibromyalgia, I just can't take deep tissue massage -- it's literally torture. Then I ran across this massager and was hopeful; something about it just rang true for me, and though it's quite expensive, I took a leap of faith and bo…	01 28, 2011
AXVIB1TWF5QYB	5.0	B000B9GSQK	If you deal with chronic pain, you owe it to yourself to try this. It will cost less money than a few visits to a chiropractor or massage therapist.I was skeptical that it could really help me with the chronic pain I deal with from a car accident that affects my upper and lower back. But only a few minutes a day of the Jeanie Rub helps me release all of the tension and pain. As a happy side effec…	01 9, 2014
AM6O8240VDHZ5	5.0	B000BCYQNY	Not pain elimination mind you, but reduced pain levels. I have advanced degenerative disk disease for a man my age (runs in my family) plus mild scoliosis so I suffer from chronic back pain. I take this along with Extra Strength CuraminCuramin Extra Strength EuroPharma (Terry Naturally) 120 Tabs. I am following some of the protocols in Dr. Teitelbaum's book Pain Free 1-2-3Pain Free 1-2-3: A Prove…	08 28, 2013
A2R0Y8W4QCI9Z4	1.0	B000BCYQNY	I've suffered from chronic pain for almost 20 years from a serious injury, it gets worse when the weather is colder, so I was very hopeful this product would be helpful. I hate taking prescription painkillers because of the side effects, but will keep looking for natural alternatives, this product didn't make any difference in my pain level.	12 14, 2012
A1OF1HZVM6NO60	5.0	B000BCYQQ6	I was injured in a hit and run car accident 20 years ago & Arnica PC has been a lifesaver!I am allergic to most of our pharma-meds but NO ONE IS ALLERGIC TO HOMEOPATHICS!!!A definite Quality of Life aid for me! All I can say is, Try it and you won't be sorry.If you want help with your chronic pain WITHOUT adverse reactions,you need to use it daily for the rest of your life- like me,you are pregna…	09 4, 2013
A1UOS52B73HEL1	4.0	B000BD0RRM	After a bout with a DVT in early 2012, I suffered intermittently and frequently with post thrombotic syndrome. An emergency hospital visit later that year resulted in my being instantly taken off of Warfarin (much to my relief). My hematologist pretty much resigned me to post thrombotic syndrome for the rest of my life (huh?). Of course lifestyle changes and the like would have helped, but I coul…	09 27, 2013
A3E6VZXNJ6W75A	5.0	B000BD0RT0	I have chronic pain and inflammation issues. This does not eliminate the pain, but does assist in controlling. Also aids with sleep. Will not do without it. Been using a year	09 4, 2013
A1B887EBRE8DWR	5.0	B000BD4CS2	My husband was bedridden because his back/hip pain was so severe. He started taking the recovery zymes on a Tuesday and was able to get out of bed and walk a short distance by Thurdsay (just two days later!!). We couldn't believe it. His pain was not totally gone in those two days, but it had lessened tremendously. He has been taking the recovery zymes now for several months and continues to impr…	06 18, 2014
AJTZ1CZ8Z3NIN	5.0	B000BD4DI6	I have osteoarthritis in my knee and am too young for knee replacement. If you've ever suffered from this type of pain, you will know what I'm talking about. I started taking this about 3 or 4 years ago, and I am a true believer in the efficacy of this stuff. On a normal day of activity, I take 4 a day. When I am extremely active, I take as many as 6 a day. Who cares how many I have to take as lo…	04 30, 2014
A1047EDJ84IMAS	5.0	B000BD4DI6	I've heard about MSM for several years but never tried it. Then my dog started on a supplement that includes MSM and she seemed to feel better. I thought - good for the dog? - perhaps good for me? I had polio so I live with chronic pain and it's much worse during the winter. I've relied on an NSAID for quite awhile now but prefer to go "natural" when possible. The first day I took the MSM I felt …	12 12, 2012
AB0GY4IJ16IJ4	5.0	B000BKPYUK	I have chronic pain along the sides of my legs. This helps to rub it out with significant pressure, which is just what I need.	01 27, 2014
A1JBCEPN7VGQ4I	5.0	B000BKPYUK	My chiropractor has used this stick on me for a couple of years to warm up my muscles before he adjusts me. I loved it so much I had to get one of my own. The Travel Size is plenty long enough to hit all muscle groups. I have fybromaliga and I have moderate to severe pain on most days. This is a gentle way to help strip the muscles. Some of the other reviewers mentioned this wasn't aggressive eno…	10 11, 2013
AK4H4PVE58WU4	5.0	B000BMI4SW	This product is great, very easy to use, it really helped my neck from a chronic pain, it relaxed my back and shoulders, very recommended.	12 13, 2008
A16B1ZJW7KDV	5.0	B000BMI4SW	My chronic pain is helped by getting the weight off my neck... This little device has been a Godsend for me. I have owned it for over 5 years. I simply lay on my bed for about 20 minutes with the Real-EaSE supporting my neck in just the right position. I have used it so often the foam has begun to deteriorate, so I am purchasing a new one from Amazon today! I have recommended it to anyone who has…	08 28, 2009
A35W3JQYP0M655	4.0	B000BP6MQK	When I was a kid, my right knee was crushed by a runaway truck. I remember the doctor way back at that time telling my Mom that it may never heal right, and probably be arthritic in my later years. Well, I don't remember worrying that much about it back then, and for many years to come. Unfortunately his diagnosis has finally turned out to be right. Arthritis in my right knee sometimes flares up …	10 23, 2009
ABC68JUCPTVOE	5.0	B000BRPZPM	These are a nice way to use capsicum to relieve pain. Thin, comfortable, nice breathing holes. Stick on good. Affordable.* How does it compare to other capsicum products?Potent, but milder than rubbing onCapzasin-HP. Stronger thanHumco Castiva Arthritis Pain Relief Lotion.* What pain is capsicum good for?In my experience, this natural drug is best for chronic pain, as well as nerve pain.* How doe…	02 22, 2013
A3KDJ8H086RGOR	5.0	B000BRUEKI	This product has been around for many decades and I never tried it until recently. It really works at relieving pain and it last for about 10 hours. It needs a little getting used to as it gives a burning sensation that makes you want to remove it immediately. After a while the body gets used to it and the result is pain free site for the next several hours. For those of you with chronic pain, be…	09 8, 2011
A3GJ3C68YOSXWB	5.0	B000BSWFTU	I have been using these comfort ice packs for years. The ones that I have are shaped like an airplane and came in a round plastic container. They can be used on any joint or for backs. I recommended it to several friends and relatives but they have not been able to find them. My search today also revealed that they are unavailable. Those on the market may have the same name but are not anything l…	04 10, 2013
A11VJTFS6KTP53	5.0	B000BT3U2K	This is the same brand used at the physical therapy office. This one and a larger one were purchased to assist with pain management after surgery and continued management of chronic pain.The gel remains pliable after freezing which makes it easy to adjust to tricky areas, like an elbow or knee (previous surgery).This is the first smaller size we have ever bought.We also purchased: Chattnooga Colp…	10 12, 2011
A1AAPG1CSFAFS0	4.0	B000BT3U2K	I picked up the oversized version of this on a tip from my physical therapist after having ACL Reconstruction Surgery two years ago, and I am now on my third. I used it at first on my knee post-surgery, and then I developed chronic pain in my other knee that I haven't decided on surgery for, and this works for both knees. They are great at retaining temperature and you can wrap them around your l…	02 15, 2011
AIA6EGH34VJZ8	5.0	B000BTRNHS	I've used Kool 'n Fit for quite a few years for chronic neck (very degenerated disc) pain and constant shoulder & rotater cuff pain, and I must tell you that it's truly the only thing that's actually taken away, removed pain, albeit temporarily. But sometimes when I'm in shoulder spasm, the hour or two that Kool 'n Fit is working gives my muscles time to relax enough that when the pain returns, i…	01 1, 2008
A1R1EUZHBZELRV	5.0	B000BV1O26	Best price! doesn't cause diarrhea like some magnesium supplements. I've benefited improvement in chronic pain, muscle recovery after exercise, reduced back pain.	04 25, 2014
A2C7EJXU9SBJJY	5.0	B000BYJ6GE	So I had some time this weekend to use my Hip + Lower Back kit and GRID Roller and here's my review.A little bit of history on myself:I've been an athlete my whole life -- basketball, football, wrestling, skateboarding, snowboarding, skimboarding, dancing, running and swimming.I've also been a practitioner of yoga for over 10 years and actively practicing trigger point therapy and other massage t…	02 11, 2010
A27IOUVTDEH88Z	2.0	B000CA20XS	i HAVE USED THIS PRODUCT ON A DAILY VASIS FOR ONE WEEK ONLY. aS i JUST HADD SURGERY i NEED TO USE A GRAB HANDLE TO REACH IT.GIVES COMFORT WHERE USED- VERY SMALL AND IT'S TO BE USED BETWEEN LEGS WHILE SLEEPING ON YOUR SIIDE. i TRIED SLEEPING ON MY SIDE WHEN FIRST GOT IT, BUT MY SPINE WAS IN CHRONIC PAIN. i'M ONLY SLEEPING ON A RECLINER OR A COUCH.cOVER HAS NOW A TEAR. PROBABLY WILL START TO GET WO…	05 28, 2013
A1QCJA65NSGDVC	5.0	B000CIAE2E	Purchased these cups to use on myself in place of messy ice cubes or hassle filled paper cups. These work great! I use them on my neck and shoulders all of time time. Being a massage therapist, I appreciate the ease of use, the smoothness of the ice, the thickness of the cube (so it lasts well beyond a single use) and the handle to prevent frozen fingers. I will be purchasing another set to use o…	06 27, 2013
A29370MLPH19HW	5.0	B000CMDS32	I have to agree with many other reviewers on this site- this foot bath has exactly what I want. Yes, it's a little large to store and carry. But being a teacher with tired feet, as well as someone who has had multiple surgeries on my feet and is often in chronic pain, I can attest to the relief this foot bath brings me. I have a size 7 feet and my feet fit well - large feet might be a little tigh…	06 27, 2013
A1NF0EDJ02JX9I	5.0	B000CPJ4CI	Flexall Maximum Strength is the best product I'ved used since Deap Heat stopped making their Deat Heat Maximum Strength LOTION. I suffer from Fibromyalgia, osteoarthritis throughout my spine. and other chronic pain contions; and this stuff -- Flexall Maximum Strength Lotion really, really helps a LOT. I've tried everything else currently on the market in the way of topical anagesics, and, for me …	08 2, 2012
A3M8E3O9Z0V9ZJ	5.0	B000E4C59Q	I have chronic pain in my feet so I was looking for a seat that was light and easy to take with me. After a lot of searching I settled on this because it looked more comfortable and and would put less pressure on my feet than other models. It does everything that I had hoped and every time I use it people ask me where I got it. About half of them have no pain problems with standing, but say they …	05 9, 2007
A1ACAALYJIDMXI	2.0	B000E4C5DC	I bought a pack of these at a trade show about 4 years ago. I absolutely loved them. I have fibromyalgia and chronic pain problems due to a back injury. I used them almost every day during the winter months. Then they stopped working about six months into use. I would snap the button inside, but they failed to change all the product in the pack. I would boil them, but they wouldn't turn clear aga…	12 4, 2011
A27XPFRSELEOOJ	5.0	B000E5BJV0	Great moist heat for all that chronic pain. Also CHEAP!!!	07 7, 2014
A23VDK3QXYRZJD	5.0	B000E5DNIW	I reviewed this before. I said it before and I'll say it only one more time. Experiment with positioning it. Roll your head back and forth. Let it rest against sensitive neck areas and the base of the skull. For me, it didn't take long to get rid of my chronic pain.	04 22, 2014
A2RAMDKWOY338F	5.0	B000E5DNIW	I do not have chronic pain but I do have TMJ as well as some accompanying chronic tender-to-touch muscular knots at the very point on my head this device targets. And while tennis (or racquet) balls are great for self massage in some areas the curvature of the neck requires something a bit more specific. I love my PT but since I can't take her home with me this is my new daily routine.Also recomm…	05 18, 2013
A2L7R7HL5T5KAK	2.0	B000EAPNCQ	I have purchased dozens of colpacs in the past few years to manage chronic pain. They are extremely effective, producing a much stronger 'cold' effect than competitive products, while remaining pliable so it can be formed tightly against the body. I absolutely love the product - until it leaks.Unfortunately, the numerous comments about leaks are very true. The cervical (neck contour) pacs have th…	10 7, 2013
AYBTBYG5QJJAG	5.0	B000EDCJ3Y	I don't have any chronic pains, but I do get the occasional sinus headache or workout induced muscle pains. I used to treat them with ibuprofen, but it tends to upset my stomach, and I was worried about liver damage from long term use. Serrapeptase does not upset my stomach, and is actually good for me. Does it treat my occasional headaches and muscle pains? Yes. It compares very favorably to the…	08 6, 2012
A5HU5LRGW34NF	5.0	B000EEBWFO	I have often painful arthritis, especially in a hip and knee. These work slower than, say, Motrin, but the pain relief lasts longer. I don't like to take other pain meds all the time. Taking these once or twice a day gives me quite a bit of of relief. I've been taking them before going to sleep and still have some relief when I wake up, unlike Motrin, which wears off more quickly. I think they're…	04 10, 2014
A2J8FN8UFIPDAJ	1.0	B000EEBWFO	I was hoping this might help my chronic pain but I found it did absolutely nothing. I had seen Dr. Oz touting corydalis on TV so thought I'd try it. So disappointed.	03 26, 2014
A18167V8NTFIV7	5.0	B000EHKZJU	[...]I got these patches for my CHRONIC TMJ pain. I missed work, laid in bed and cried at times because the pain was so intense. I was always bugging people to rub my neck/shoulders and even my jaw because I couldn't function. I have never found relief for it before. I've tried drugs, doctors, massage, physical therapy, etc. All of these "treatments" were temporary at best. Massage only helped fo…	01 17, 2008
A3AAE1WKLZORTD	5.0	B000EIS2S0	I've been using this product for over 6 years for post-surgical nerve pain in my foot. I attempted to go without it a few years back to save money and shortly remembered why I take it! It has not eliminated the chronic pain, but it keeps the edge off and at a level I can tolerate. I'm prone to side effects, but I have not experienced any with this product.The benefit of this product builds over t…	11 10, 2013
A3HX5OXLAT411M	4.0	B000EJI51I	got this raised toilet seat to help because i have a chronic pain condition. it was one of the lower priced ones and is well worth the money. really helps with my pain.	04 30, 2013
AVJVUTYYHAUE4	5.0	B000ELTD94	I'm a vegetarian with an injury that causes chronic pain. This stuff has cut that pain by more than half. It gave me a new lease on life. This is a great price for a large bottle.	02 4, 2014
AIA6EGH34VJZ8	5.0	B000EN0DQE	I've used Kool 'N Fit for years now. I have degenerative arthritis in my C-3 (neck) and lower lumbar and general chronic neck pain.This item works very quickly to really relax the pain(s). I have no idea why it works when all the other stuff I've tried doesn't (arthritic creams, pain pills (way back when), other sprays), but this stuff really sinks in without being too heavy and it's truly like a…	01 21, 2009
A2M381AVZ1GRME	5.0	B000EPYERQ	Adaptogen - another good combatant of chronic pain.I'm experimenting with it and like it. Want to take it on the long term and see how it does.	04 1, 2014
A3EJ1GW8KXUZHD	5.0	B000EQ2S28	Source Naturals is a company that offers high quality products at prices that are affordable by mere humans like myself. I've yet to purchase any of their products and come away feeling disappointed. I do not work for this company, nor am i a professional reviewer. I express my honest opinion and share information. I don't work for Amazon either, but must say that i deeply appreciate how much mor…	10 10, 2011
A3QB4KNCJUKOCX	5.0	B000EQS33G	Purchased this Wahl 4120-200 massager for my husband because he has painful scar tissue from radiation treatments that massage helps reduce the pain. He loves this massager - it really helps him in a matter of minutes and he can use it whenever he has a problem - unlike medications that you have to worry about side effects. He uses the attachment that looks like it has the fingers. I've tried it …	10 24, 2013
A24KXANZUMJJ3D	4.0	B000ET8ELE	Referred to this product by another chronic pain patient, she swore by it. I too have had good experience. Non- greasy, odorcminimal and fades and most importantly freezes pain away. Love this one!!!	11 8, 2013
AD4DVZLILVWQU	5.0	B000ET8ELE	This gel helps calm my ciatic nerve down. It goes on with a cool feeling and begins to work immediately. I was without this gel for several weeks and I was in such chronic pain. Now I am back on track. Got to order another tube now to make sure I am not without it again.	12 21, 2013
A1CA67PR47ISDT	5.0	B000ET9TXQ	I've got a long history of neck pain and trips to the chiropractor for adjustments. Oddly enough ever since buying this from my Chiropractor in 2012 I've not had any neck pain or need to go back. Think of it as a mild form of manipulation that gets your neck back into the position it should be. I'm a side sleeper and it does take a little getting used to. Many times I'll side sleep with my head i…	06 24, 2013
A3CHKOZ8ZQC5ES	5.0	B000F4V9CO	I was a skeptic.After five years and spending thousands of dollars trying different remedies of varying levels of conventionality (Physical therapy, cortisone shots, prescribed muscle relaxants, acupuncture, chiropractics, deep-tissue massage, electro-stim, inversion table) with limited relief, I was resigning myself to accept that the chronic pain was something I would just have to cope with.Wit…	08 8, 2011
A1HG3V33717I73	5.0	B000F4Z9LG	Is EXACTLY what I needed it for and it is exactly the way it's described here on Amazon. I love the fact it has an automatic shut off option...just in case I happen to fall asleep w/it still on. It got it here when Amazon told me it would and I'm very happy with it! Helps me out so much as I'm disabled and have chronic pain. So thank you very much, Amazon! :)	03 30, 2014
A1VCX433HP1SMP	3.0	B000F5IEK8	My endocrinologist recommended Zostrix H.P. I have been using it for 3 weeks now 3 times a day, , it does help some ,( but I do have chronic pain, ) It does not give me any burning sensation which I expected when applied . I would though, recommend this product to anyone in pain to give it try . It is not available in Canada at the moment,luckily I found it on Amoson. at a very good price.Zostrix…	05 4, 2014
A3NK7CWOD6QY5G	3.0	B000F5SWHI	I have this for tendonitis in my elbow. It is ok, but not very comfortable. The material is pinchy and scratchy. It is ok for a quick fix, but not for long term issues. If you have chronic pain and need to ice your elbow for weeks or months - keep looking for something more comfortable.	12 26, 2010
A22RJJ8LE0H1DX	5.0	B000F8UBG0	I was so skeptical of this product that I wouldn't buy one new. Then, one day I saw one at a thrift store for $1.99. I figured it was worth that much of a gamble. I won!To give a little background, I have severe back problem, including an "extruded" disc in my low back, and various other problems throughout my spine. I was a "surgical candidate" more than ten years ago - but decided to delay surg…	12 6, 2011
AOJ8NKVSG3LG3	5.0	B000F8UBG0	I was a bit skeptical at first, but given the reviews I figured it was worth a try, being cheaper than a single visit to the chiropractor. I must say I am totally convinced. For many years I have suffered from numbness in my hands after too many hours of driving or sitting at the computer. I also suffer from chronic pain in my left rhomboid area from a gym injury 15 years ago that comes and goes …	07 28, 2006
A2TZPPZKNKD4FR	5.0	B000F8UBG0	This tool is very specific. If you understand it, have reasonable expectations and use it correctly, it will greatly benefit you... Please indulge me a moment...Background: I am a 5'4" woman of 120lbs. I have seen chiropractors for more than ten years. I have scoliosis in my upper back and stage 3 degeneration in my neck and spine. My primary location of discomfort is at the thoraco-cervical junc…	01 30, 2011
A2YKJ9FSCITC7Z	5.0	B000FE82QU	i absolutely love using the tiger tail-- really helps work out sore muscles even in hard to reach places. bought one of these for my mom who has chronic pain from lyme's disease and she uses hers all the time as well.	10 15, 2013
A3ETEBL6SRZYOZ	5.0	B000FFQATA	This is just wonderful stuff. It doesn't need refrigeration. It tastes great. It does the job. And this is prescription strength Omega 3.My orthopedists put me on fish oil to get me off heavy pain killers. Most people know Omega 3 is good for heart and brain health, but it also reduces inflammation around arthritic joints and that means you don't hurt so much and don't need pain killers for chron…	04 16, 2009
AL3VMRQAKF1FZ	4.0	B000FFSD1S	I bought this so I could keep it in my travel bag/emergency bag in my car. I have another SoftHeat heating pad, and I like the features like 2 hour shut-off, washability and such. This heating pad doesn't get as hot as my older one. It's fine for occasional use, but sometimes you need HEAT to ease to ease chronic pain!	01 30, 2014
A3NQ5E2FA0GV9T	5.0	B000FGC41C	I read many reviews before I purchased this product, and I am happy to add to the positive reviews that helped me decide on which heating pad to purchase. The hope when buying this item was that it would provide some relief for the chronic pains that my husband has had in has back. He was always pushing the old heating pad against his back and would have to sit in one spot and not move for it to …	12 29, 2011
ACSIF97K6Y4J6	5.0	B000FGC41M	I think those of you who have gotten problem heating pads have gotten the rare lemon ones which do occur in any products and/or you are truly very misfortunate chronic pain souls who seriously need serious chronic pain management way beyond what a mere heating pad could be expected to perform for you.....plus you need serious hands on manual physical therapy (the upper 5% quality caliber level of…	11 18, 2007
A3CD54JTPOHUL8	1.0	B000FGDDI0	Such a disappointment.Ordered three of these thinking they'd be great as other Sunbeam heating pads I've purchased have been.Wrong!For chronic pain reasons, I need heat therapy on a daily basis and these do not help a bit.My kitty cats who like to warm up by laying on heating pads....they don't even bother laying on the pad.In the photo, a brown fabric cover is shown, which I liked when I was sho…	11 6, 2013
AT2LHFVE169HH	4.0	B000FH2ZZQ	I got this for my husband who is always saying he wished he had a traction machine. He's had back surgery many many years ago and suffers from chronic pain. While he was in the hospital before surgery they used traction to help relieve the pain and he said it really worked so I searched and searched for the right type of traction (this isn't for the neck it's for the lower back mainly) and finall…	05 9, 2014
A22U7CSZW7YA4T	5.0	B000FHZNQO	I have chronic pain and muscle problems and was uncertain if this item would help anymore than a heating pad or ice pack. Here is why I'm glad that I bought it: 1) I can walk around and move without having to worry about it falling off or shifting because it has a Velcro strap and an soft plush cover. 2)It heats in about one minute and cools in the freezer to a nice gentle cold that is not startl…	07 6, 2012
A6GF8DMJ8QPA6	5.0	B000FHZNQO	This is by far the best gel wrap I have ever tried, as a serious car wreck survivor chronic pain is always lurking, I love this pack it is flexible, holds it cold, comfortable, and you don' t have to be still to use it. I.m very active and really like being able to strap this on and keep going, can even drive with it on and still turn head. Also have fibromyalgia, so does my adult daughter, bough…	02 28, 2013
A21BT6Y23DDHQQ	4.0	B000FIE4TK	This is a good product. The 4 star score is 3 for pain relief (per my wife) and 5 for portability. My wife has chronic pain. While prescription medicine will eliminate or at least lessen the pain, topical relief helps if her pain is severe. Something she can carry in her purse is needed on occasion. These packets are very helpful on trips, etc. The medicine in them is as good as any topical prepa…	05 14, 2007
A2B98WTVW19G3H	2.0	B000FIUSE0	I purchased this bracelet to try to relieve my chronic pain. If it lessened it any, the effect was slight. I didn't keep it on at night because it was tight. Maybe that would have changed my results. Since I don't do athletics, I can;t attest to the affect on performance. For the price, you might try it if you're desperate.ProsPrettyComfortableNot damaged by waterConstightdidn't work	07 31, 2011
AFARHRSKGD5YA	5.0	B000FJQYQU	I have degenerative disc disease, and am in chronic pain. This back support seat cushion is the finest there is for supporting your back while sitting anywhere. It is odd to find it under auto supplies, when I think it should be under health supplies. I am purchasing my second one for my office. My first one sits at the dining room table always. If I did a lot of driving, I might also use it - ho…	01 9, 2006
A5WM9B2Q9EGHN	1.0	B000FKJN7G	I have chronic pain in the back of my skull, and use a heating pad almost every night to alleviate the headaches I get. After reading the reviews I thought this would be a good purchase, as the heating pads you can buy from the store do not really get hot enough for me. This piece of junk stopped working the other night - it goes on, but never heats up. I did not abuse it, or anything - just flat…	05 20, 2014
A3IEMDZV5HK80P	4.0	B000FML7SW	Relieves a little bit of pain if you have Tennis/Golfers Elbow and it helps to make activities a little less painful. For example, If i bowl with it I will feel a little pain the next day, but without it EXTREME pain the next day. I have also had tennis/golfers elbow for 2 years ever since I was 17, so My injury is more of a chronic pain.	12 5, 2013
A2L1DM8X7NQIPE	5.0	B000FNAMLO	My pain management doctor introduced me to this product in order to help with my chronic pain. It has been very helpful in cutting my pain level down, especially on my upper neck, where it can be difficult to apply pain patches. I would certainly suggest the product to a friend.	05 30, 2007
A3U1S5KR287T3I	1.0	B000FNS3CY	I am a chronic pain sufferer so I decided to try Sombra Warm Therapy gel after it being recommended to me. I wish I'd never tried it. I put it on exactly as the directions say and it really burned. Even though I gently tried to wipe it off, it didn't make the burning go away any sooner. The stuff lasts what seems like forever, it didn't stop burning for hours. It hurt so bad I cried. I would rate…	07 2, 2012
A2M54ZR7ZBFJ8L	2.0	B000FNS3CY	I was anxious to get this stuff, as I have fibromyalgia with chronic pain. It works good for about 5 minutes for me, then wears off to nothing. Not saying it's a bad product, just doesn't work for me :(	06 13, 2011
A1GQB9WJC8O5L6	5.0	B000FNS3CY	I love this product. I have chronic pain in my left arm and wrist and this product helps me manage the pain without chemicals and pills. It does give off a heat sensation so if that is not what you like I recommend Traumeel which I also use. I have multiple injuries that I suffer from chronic pain and this product and the Traumeel (for areas I don't like the heat sensation) have been God send.	01 12, 2014
A1JXGVCEGXQWM5	3.0	B000FONL2U	I bought this product because I have chronic pain and icing helps. The whole back pad helps a great deal. I like to lean back against the product, but the attachments don't work very well.	04 17, 2012
AAJV5UUWHJTH9	5.0	B000FONL2U	I have been using the Elasto Gel Cervical pack for over 10 years. I keep one in the freezer and one for the microwave. This is the same great quality and really helps. I'm keeping this one in the freezer and will buy another one for the microwave. Anyone that has to fight chronic pain will like the Elasto Gel products.	06 21, 2013
A172QXIFFDRLWQ	4.0	B000FOXZI0	This is a Godsend for people who have chronic pain.Besides giving pain relief the tape stays on for days, which is helpful for people who have sensitive skin due to pain. It goes on easy. Taking it off is harder so it is hepful to do it with oil. It makes a bad day better and a moderate terrific!! I have recommended it to my foot doctor and my pain doctor because they are always looking for ways …	12 1, 2012
A1AMAKXH8QS8LG	5.0	B000FOXZI0	Recommended by a therapist, I have found this to be indispensible in dealing with the chronic pain I have related to severe osteoarthritis of the knees and fibromyalgia. I would recommend purchasing the spray adhesive to extend the wear-time. Once you have applied it, it is 100% comfortable and you scarcely know you have applied it.	11 23, 2008
A23LMBNF5RCE7R	5.0	B000FOXZI0	I'd hurt my knee stumbling off a sidewalk curb about 4 yrs prior to trying this product. I had been to the doctors and therapists multiple times, but they couldn't find a way to relieve the chronic pain that the injury had produced. During one session at the therapist, my usual therapist was on vacation, and I got his stand-in. She looked at my records, and then asked if I'd ever tried Kenesio ta…	10 8, 2009
AJ6TQQZQSDJGN	5.0	B000FRIWUS	I suffer with chronic neck pain, and I had trouble sleeping. Cryoderm is amazing and the relief is instant. I'm very stiff and sore in the morning, and I can't believe how fast this works. I recommend it for anyone with chronic pain.	09 20, 2013
A11UI48JTDOE65	5.0	B000FRIWUS	I've tried a lot of pain relief products over the past 7+ years because of my Fibromyalgia(FMS) and CyroDerm is one of the best that helps me with my severe pain. Other reasons why I prefer CyroDerm is because I am not allergic to the smell even though it is strong (sometimes helps me breath better) - I like the Roll-on because I can put it right on the spot and I can apply pressure to the roll-o…	11 4, 2007
A1M8B2PZF3PZBU	4.0	B000FRUIXM	Good for chronic pain issue. A physical therapist recommended this for help with pain in between sessions. Good recommendation. Durable.	01 1, 2014
A1D2K3B8ACHCS0	5.0	B000FZXHDM	When my daughter said her Fibromyalgia felt like it was in her sit bones I wasn't sure what that meant, but I ordered her this little foam ring to sit on, and it did the trick until her Fibromyalgia moved on to another spot. She recommends this to others with Fibromyalgia (a muscular/skeletal chronic pain).	11 1, 2012
A1HAXQB8U5JTBW	5.0	B000G0XBDC	Cryoderm has been around for awhile. My husband's podiatrist recommended it several years ago. He found it to be an affective pain reliever for muscle and joint aches. A couple months ago I picked up the bottle and looked at the ingredients and said to myself, 'this should be a powerful pain reliever, everything in it has been used separately in the past'. So... I gave it a try; Cryodern does rel…	09 4, 2012
AQQIDRUE6FQFO	4.0	B000G0XBDC	I have chronic pain in my knee due to arthritis and this helped relieve my pain right away. I keep it with me in my purse because when the pain hits it stops me in my tracks. Very good product.	11 1, 2013
AN1M3XNCL8FMA	5.0	B000G0XBDC	slightly more effective for all soreness & pain than other similar products. i use for chronic pain to take the edge off	01 3, 2014
AT9SMMJFVZOKW	5.0	B000G0XBDC	Similar to Cryoderm roll in I have found this a superior product when it comes to topical pain products. One clear perk is not getting the solution all over my hands. I like having the ability to use the spray on tender area's that may be painful for the roll in.I have lived with Chronic pain almost 10 years- I appreciate finding new, healthier ways to attend to break through pain.	07 4, 2013
A1GQB9WJC8O5L6	5.0	B000G0XBDC	love this product. I have chronic pain and some areas are hard for me to reach or do not want to have on hands, the spray allows me to easily apply and get relief. I also recommend Traumeel and Sombra Warm Therapy. These are all excellent natural topical alternatives for pain management.	01 12, 2014
A29JN88KYWDRX0	1.0	B000GAAANG	But sorry.I'm not able to do an honest review on this product. My pain was not supposed to be helped by this product in the manner I was hoping for. The problem was really deep-seated. I was all "out of line". For real.Read my review about Pete Egoscue's "Pain Free".Pain Free: A Revolutionary Method for Stopping Chronic Pain	10 1, 2009
AZD1CCKXQZFJD	5.0	B000GAAANG	I've had chronic nerve pain in my toes for years now and have tried steroid shots, acupuncture, and oral pain medication. Nothing has worked. At my wits' end, I decided to try Light Relief after seeing an infomercial on TV. I didn't have too many expectations that it would work, considering that I had tried many other remedies to no avail. To my great surprise, after using the Light Relief for so…	06 5, 2006
AVOIKEWEPT8ZF	4.0	B000GAAANG	I have been using this 2x a day on my hurt knee. Along with ultrasound therapy, it is providing good relief from my pain and I see results. I would recommend using this for anyone who wants to get rid of joint pain or any chronic pain. It's better for you than any medications and doesn't cost that much either.	02 27, 2014
A3B61EOOBDLOJJ	1.0	B000GAAANG	The main points in case someone doesn't want to take the time to read this- if you don't like it; you will be charged shipping & I'm out $50 on shipping alone & could have bought a nice heating pad for that money. Beware. Print the info out & bring it to your doctor before spending $175I ordered one after seeing the infomercial.. 10+ years of low back chronic pain (L5S1- tried heat/ice; injection…	01 3, 2012
A3T1633MG2LLHE	5.0	B000GAAANG	My wife has lived with a lot of pain for a long time. This product has really helped her. She is recovering from chemo for cancer and there was a lot of nerve damage from the treatments. The Light Relief has greatly improved her blood flow to the affected areas and helped the numbness. I would recommend this product to anyone who suffers from chronic pain. My wife has been able to reduce the amou…	02 26, 2014
A2OUCSI8PBYFER	5.0	B000GAY5LY	I know my title says I'm in PR but please don't take this review with a grain of salt. It's the straight up truth. This product has actually really helped me and several others who are near and dear to my heart (sister, grandma, mom, friends, boss) I have been using ALCiS for the past few months for minor aches and pains associated with exercising. It's also come in very handy for tight shoulders…	08 1, 2007
A24RZ4ATL38WO6	5.0	B000GCIBM6	My 9 year old son has chronic pain in his heels due to Severs disease. I bought these and another cup by tulis as well. He prefers this one as the smaller grid fits better in his cleats and sneakers than the larger grid model. All in all a good purchase for this price.	03 18, 2014
ACNU0T12L0KTW	5.0	B000GF38F8	I have severe leg pains and this is the product that I can apply and not worry about smearing, getting on my clothes, rubbing it off and just go about my day. There is a slight menthol smell, but I don't mind it. Would recommend it to anyone with chronic pain.	09 23, 2011
A1HZ3XYXDXCHGU	5.0	B000GFHP3O	This supplement is the strongest that I know of for protection and recovery of the liver from alcohol/pain medicine consumption.I once consumed alcohol in conjunction with taking pain medication (something the pain medication's label warns never to do). The result was extreme pain in the right-middle of my back. Because I had been aware of this supplement before, I immediately went and bought som…	10 31, 2008
A3ON3EVC5VD2V6	5.0	B000GFHPAM	I've experienced a positive change in just a few weeks. I take one each morning along with 5-htp, but I'm thinking about increasing the dosage in order to improve my sleep, taking also one each night along with my second daily capsule of 5-htp. I feel less depressed and with more energy than before. I suffer from chronic pain, adrenal fatigue and hormonal imbalances, and I've been very depressed …	10 19, 2013
A3QJ3H3SK39SKQ	5.0	B000GFHPBG	5-HTPMy experience, not medical advice. Read, research, and talk to your doctor.Back story:After a bout of depression, my doctor prescribed Welbutrin. Within 20 minutes of taking the first pill, I knew it was addictive. I used it, while entering counseling, and starting acupuncture to manage my chronic pain all with in a matter of weeks.The Welbutrin gave me enough clarity to start to research an…	08 15, 2009
A3EWIDPRSEQZYW	5.0	B000GFHPQG	Without taking this, I would not be able to move without intense pain. I also need other pain relievers, but the Pycnogenol makes that extra boost to relieving chronic pain.	03 5, 2014
A26EXMDN188M0	5.0	B000GFPD6K	This was recommended by 2 neurogolists for my son chronic pains and discomfort and it seems to help in a lot of ways. He has taken it now for over 5 months (I have it on automatic delivery from Amazon) and it seems to have no side effects, which is a big plus.	01 26, 2011
APLFEPSO81ZPT	4.0	B000GFSV14	I find that this helps me fall asleep more easily, and as I have chronic pain and insomnia that accompanies it, that is a precious thing. I took Lunesta for 3 years, and it literally would leave me awake for 7 hours after taking it. Fed up with the memory lapses that accompany it, and the "nighttime eating", I quit "cold turkey". Now I use this and also have been helped by the Brookstone sound ma…	05 28, 2012
A181XRGXAO6COB	5.0	B000GFSV14	I have a chronic insomnia problem and I find that melatonin helps. Keep in mind that it will not help if you have something seriously wrong with you such as a chronic pain problem that is keeping you awake. It's not strong enough to overcome that. But it does help with jet lag and it does help with some sleep conditions. You must use it correctly; unfortunately some physicians write that you only…	10 18, 2010
A1W6354MLX4O42	5.0	B000GFSV5K	I bought it for my insomnia. I fall asleep OK, but I wake up after four hours or so. With Gaba-Calm, I still wake up after four hours, but I am able to fall asleep again. It does not work every night, but it does work most of the time.I started with half a pill, then one, and finally two pills. It took several weeks, before it worked fine.Also, I have chronic headaches and it seems to take the ed…	10 19, 2012
A3EJ1GW8KXUZHD	5.0	B000GFSV5K	GABA Calm works well for me. I do not use it every day, but typically rely upon it to help me wind down after a fun-filled day of stress when I'm forced to drive in crazy traffic on one of the more dangerous highways in the Western U.S., be on time to appointments, work with and for people who are impossible to please and stop by a crowded grocery store before making the long commute home on the …	04 2, 2011
A1LMXP88MOTMOF	5.0	B000GG12IM	For me, a chronic pain sufferer,this is the best product of it's kind on the market.	07 1, 2014
A12LLKM78AAWSY	5.0	B000GG1TSU	My wife is a chronic pain patient and has trouble sleeping. This product is the same as Sominex but at a huge savings.	01 23, 2013
A1HAYM9S9VOSA1	5.0	B000GG24G6	An absolute must for anyone who has chronic pain and can't get to your message therapist at 3:00 am when your in pain and suffering, This is a great easy product the same you would find at a medical clinic that you can use at home, less the price of professional treatments. Great to be found on line for pain sufferers that can really benefit.	09 2, 2012
A3AXSEQ6KHFHMR	5.0	B000GG2FQU	My wife and I are both bothered by nagging low back pain. Persistent low back pain is no joke. It can destroy your enjoyment of life. It often causes disability, unemployment and severe depression. It destroys families and careers.We've explored every reasonable medical treatment, "alternative treatment," and self-care remedy. Stretching, strengthening, walking, Yoga, and so on. Don't get me wron…	12 29, 2012
A34EYGPARTKJA3	5.0	B000GG2GNM	Perfect for patients with heard problems and chronic pain in lumbar section. Far safer than all those pseudo pain killers that consume your insides and wallets.	08 2, 2013
A3PW9OUM3VNUX	4.0	B000GG5ZMQ	I got the most satisfying pain relief when I got to use this with the hydrocollator in physical therapy. I'd say it's THE best drug-free way to temporarily relieve pain - especially muscle spasms and if you have chronic pain like me. It penetrates deep into your muscles so you don't have as many muscle spasms and can relax. I've found if you cannot relax chronic pain can get stuck in a horrible c…	02 22, 2013
AHE8FVTKK8O6M	5.0	B000GG6BFG	I love and depend on this product. I stocked up for my move overseas. I weakness has always been orthopedic/rheumatoid, suffering shoulder pain, neck pain, knee pain, and the aftermath of Achilles tendonitis and broken bones in my foot. I've tried everything, and this is the only product that gives me relief--and because it's topical, you avoid all the side effects of pain killers. Those who comp…	08 20, 2011
A2N6CSN1QBTOIB	5.0	B000GGJC1Q	IMO, the *original* Percogesic product with (active) ingredients of Acetaminophen and Phenyltoloxamine Citrate is the best over the counter(OTC) pain reliever made in the USA.I have chronic pain and after many different doctors, tests and way too many drugs a physician recommended this as an alternative. It has been the only OTC pain reliever I can depend upon to provide substantial relief for ov…	11 19, 2009
A2XJO2O1VBYYQW	5.0	B000GHG3RG	I have chronic pain in my wrist that I've had for about 10 years, and this is the best brace I've ever found. It's comfortable, yet firm enough to support the wrist and thumb joint and keep them aligned properly. The velcro is easy to adjust. I one on both hands during the day while typing and it really helps. I would recommend taking it off every few hours though just to stretch and strengthen y…	03 21, 2012
A1MZNDGYRZ9A08	5.0	B000GU8SK8	I'm about to turn 33 and ever since my twin sons were born (three years ago) I've been having severe PMS and very heavy periods. Prior to the birth of my twin my periods were regular and lasted about 6 days. I had mild to moderate cramps during my periods. But over the past three years my periods were irregular and have lasted as long as two weeks. I've had hot flashes, severe cramps, heavy bleed…	01 18, 2013
A32SZFCYCPH4G6	5.0	B000GWDZ9U	A friend had an EMS unit that she paid over $100 for that I have tried and enjoyed using. I thought how could I lose for $12 on this one? So far it works as well as the $100 unit. I am using it right now with the usb cord from the computer powering it. And their is no shock from the computer. It also runs on batteries and you can plug it into the wall with an adapter, but that does not feel safe …	12 23, 2012
A2PWZ5HFLRQVEV	4.0	B000GWDZ9U	This gadgets great to relieve temporary pain. I bought because I have chronic pain due to Fibermyalgia, sciatica, have metal implants in my neck c4-6 and lumbar s1-l5 and have injured both knees due to the various times Ive fallen. Ive taken so much pain medication during the last thre years that noe I have liver problems. SoI decided to cut down on meds and try this. At first I wassceptical but …	04 7, 2013
A1C2FZ3612VBCB	5.0	B000GWKA2U	Garden of Life Perfect Food Super Green Formula, 600- Grams (60-Servings):This review is my own personal experience with this vendor & product:I had a Rue-N-Y Gastric Bypass approx. 10 Years ago, so I have a absorption problem to say the least. I have found that this product has helped me as I went from a 390 lb. (approx.) man to a 155-165 lb. man. I now suffer from chronic pain due to the three …	08 3, 2011
A2N9X8JN5KY1EX	5.0	B000H89FTW	Ayurveda (east Indian natural medicine) has been used with success for centuries and continues to be popular today in Asia and among Asians in-the-know abroad. Some fine Ayurvedic products are available in north American health food stores. Himalaya is a brand name to be trusted and their herbal ingredients are backed with research.Joint Care contains Indian Frankincense which increases circulati…	05 8, 2013
A2JP6PEBS5Y2WK	5.0	B000HAOTNW	I have to agree with Dr. Joe's rather brilliant review... It's Advil, how much can one really say that's new? However, I wanted to add that for all of the standard store bought pain meds, Advil Liqui-Gels are the fastest and best relief I have found. I suffer from chronic pain, and am on some pretty heavy prescription meds because of it. Without going into long explanations, when I get a bad toot…	01 2, 2012
A1YXJ1LMZAU4LW	5.0	B000HDH75G	I went to a podiatrist for chronic pain with my feet. She diagnosed me with 'over pronation' and prescribed custom orthotics but also gave me a set of these insoles until I could get the custom ones.I have tried MANY over-the-counter insoles and find the Prowetstep to be the best so far. For me, all the others are junk compared to these. I actually like these better then my custom orthotics!This …	02 10, 2011
A3MLGGEUKQ2AHX	5.0	B000HKZ85A	my doctor prescribed curcumin for pain relief and as an anti-inflammatory.i have chronic pain associated with me/cfs and fibromyalgia.this product has helped me.i chose it for its strength (95% curcuminoids) and relative value.very skeptical at first, i relented and tried curcumin after i read an article on time's website about a man who recovered from hip surgery using only curcumin to fight the…	04 16, 2013
A3C1QYGEET3BVY	5.0	B000HKZ85A	I have chronic pain in several areas so I thought I'd try this out to see if it helped those issues at all. I'm a fan of Jarrow Formulas protein powder so I trust the name. The pill is mostly odorless and tasteless and it's easy to swallow. I used all 60 capsules and during that time period I was relatively pain free. Was it from the pills? It's hard to be sure. There could be a placebo effect or…	04 24, 2013
AAPPWNP9FWVWS	3.0	B000I09B3Y	Whatever I say about Tylenol arthritis pain medication, it is only my experience. Everyone's pain experience and relief is different. That said, I have chronic pain due to bulging discs in my lower back and bursitis flareups that affect my knees, hips, and shoulders. Throw in ruptured discs in my neck for good measure. I could be on vicodin; doctors would prescribe it, but that would effectively …	06 18, 2008
A20895T63Y1ZWW	5.0	B000I1MJTQ	I've taken A-B Calm for years. It helps relax chronic painful cramps in my calves that are unbearable while trying to sleep. An interesting side note, L. Ron Hubbard recommended calcium, magnesium and vinegar decades ago for leg cramps. I don't know if he originated A-B Calm or if he simply passed along a prexisting combination of these ingredients for leg cramps.	10 19, 2007
A1JXV4SWMTR3XF	5.0	B000I2MMSI	[ later note: there is an excellent iodine internet group with important information on the use of iodinehealth.groups.yahoo[dot]com/group/iodine/ ][Also `Hypothyroidism Type 2' by Mark Starr ("Type 2" meaning the many thyroid problems for which there are no lab tests, meaning they don't get diagnosed) explains how all chronic pain is linked to low thyroid, including those involved with diabetes,…	10 6, 2012
A2XTODQOXS092M	5.0	B000I2QMA2	I recently purchased these for my husband who is a truck driver and has chronic pain in both heels of his feet. Since using them he has had a greatly lowered pain level. This product is worth the price. Check it out.	07 20, 2012
AZETORIMYXDK6	5.0	B000I4C40M	I got this one at super supplements for a few dollars more, it helps me get to sleep without mucking up my system. I'm very careful what I put into my body because what you put in is exactly what you will get out. I have struggled with insomnia for many years and melatonin isn't supposed to be taken for long periods of time, neither is Benadryl or drammamine all three of which I was taking. Chron…	10 24, 2013
A2YHHXOH239WJ9	5.0	B000I4DFAK	This supplement is the best I have ever purchased because it gave me my life back! I suffered chronic pain for 9 years everyday level 7 to 9. I have Fibromyalgia. The more I used my muscles the longer they would hurt during the rest of the day/night. This made me avoid doing practically everything because the pain was unrelenting, intense and no over the counter NSAIDS, helped. I went to a nuerol…	10 21, 2013
A281NPSIMI1C2R	5.0	B000I4DH4O	Please Consult with your doctor before taking this product...Low norepinephrine and dopamine levels are often associated with depression, lethargy, trouble focusing, negativity, and mental fuzziness...Also, I often have my patients take natural amino acids such as tyrosine (1,000-1,500 milligrams a day) for energy, focus, and impulsivity control, and dl-phenylalanine (400 milligrams three times a…	06 28, 2005
A1U65QZ996G37J	3.0	B000I4DNLQ	My doctor recommended this product for chronic pain in my shoulders. He said that he has had even extremely elderly patients swear by it. I'm sure that it's wonderful for most people, but I always seem to be the odd man out when it comes to recommended remedies and/or cures for physical ailments. I can't blame the product. It's my goofy body that just doesn't respond to it.	11 13, 2013
A226R77D2KPD9A	5.0	B000I4FDEG	Hi Everyone,I was born 3 months early and have always had various health problems that medical science has no cures for or even treatments,. I have had to learn to be my own doctor.I first heard about Super Back Flex 15 years ago at a health food store and restaurant I have lunch in almost everyday. A lot of the regulars were sports professionals. I noticed that no matter what part of the body th…	02 7, 2010
A3EXSPJDG59JCY	3.0	B000I7IG6K	My husband has chronic pain with his plantar fascia. I ordered this after measuring properly like they advertised. got it within few days. The only problem is that my husband complains that it is very tight & has swelling in his foot beyond it. Hope this improves & he finds it useful	05 16, 2013
A287547UH1VBJ7	5.0	B000IJU0DU	This by far is my favorite way to take glucosamine. I take it in milk every morning. This is my 3rd tub and wouldnt dare skip a day again in my life! I have back pain that has improved. It was recommended to me originally by a trainer at the gym to take after working out to prevent soreness the next day. I started with that, and since the recommendation is daily dosing, I have stuck with that reg…	02 24, 2012
A3A528JIPIWIFS	4.0	B000J43OKA	I live with chronic pain. To get my mind off it, I often play computer games. This product satisfies that interest while providing postive benefit through biofeedback. The exercises help me to relax and stop "bracing" my muscles. I would recommend this to others.	08 1, 2008
AS7MJNKT947PD	5.0	B000J43OKA	I played this game at Spalding (Physical Therapy Rehab) today. It was really interesting. At first it was kinda corny, but it improved. The lady talks kinda weird, and stuff, but the graphics are great, and everything is really pretty. You have to relax, stimulate your mind, try to be energetic and tons more. Basically, it shows you how to relax, clear your mind, visualize and so on through inter…	09 11, 2008
A3EJ1GW8KXUZHD	5.0	B000J5CVDA	I'm a friend and advocate for a person who suffers chronic pain and is prescribed some of the typical (scary) narcotics to make the pain manageable enough to have a tolerable quality of life. For every benefit, there seems to be the down side. I've observed as this person has undergone personality changes (abrupt mood swings) that are at times really frightening. A low dose antidepressant was add…	03 30, 2011
A3EVS9661KJQMD	5.0	B000JCN2MW	GREAT PRODUCT. IT CAME QUICK IN THE MAIL!!! ITS GREAT FOR REDUCING APPETITE, HELPS RELIEVE CHRONIC PAIN- I TAKE 1/2 THE DOSE OF MOTRIN FOR HERNIATED DISC! TAKES 10-14 DAYS TO SEE EFFECT BUT HANG ON IN THERE. I TAKE 2 CAPSULES-1000MG TWICE A DAY BEFORE MEALS WITH GLASS OF WATER AND WITHIN EATING 4 TO 5 BITES ....I AM NOT HUNGRY AND DO NOT DESIRE TO FINISH MEAL! I STOPPED TAKING IT ONCE BEFORE & I …	07 29, 2012
A1YVUUHT093E0K	3.0	B000JJH3MU	I have chronic pain and have to wear a patch, I usually buy the biclusives, but the are a $100 for 50 of them! So I thought I would give these a try since they were so much cheaper. Well, I put one on over my patch, the next day it was already coming off on the sides, so had to get another piece and cut in half to keep the first one on. The biclusives tape is a lot stickier! When I go to take my …	10 3, 2012
A3G2GF1SQH8ISR	5.0	B000JJH3MU	I need these transparent dressing as I must wear a pain patch due to a nuerological condition that subjects me to constant chronic pain. The dressings that I purchased keep the patch in place and provide me with a safe feeling that I will not lose my perscriptive patch anytime at all even when swimming. Thank goodness for the great deal I got through Amazon and its subs.	04 6, 2007
A1TORIF8TTI8YY	4.0	B000JK0WOA	These are great bed booties. When warmed, they last a good while especially under the covers. I don't think they were meant by the manufacturer to be slippers, but as people will tend to perhaps remove the packs to run to the kitchen, etc, it would be great if they were made with a ribbed ankle area that might hold the footies on better. Also, on my wish list for an improvement would be another s…	04 29, 2011
A26B6K4ENRW7D6	5.0	B000JLEYF2	Every morning I woke with a kink in my neck. It became chronic neck pain radiating to my shoulders. I have tried so many devices and pillows. This one truly works! The first Night! I woke without the nagging kink. Every night my chronic pain in the neck lessens. Eventually all that old pain will be gone as the muscles heal. Buy this pillow. I highly recommend it. Now, if you have a suggestion for…	05 21, 2013
A1DP6UDTRXEHIZ	2.0	B000JLEYF2	I am an HSP with neck problems and FMS. This pillow is somewhat big. It barely fits into a regular pillow case width-wise, so there's going to be little give.The first night I used some sleeping meds to assure an easier transition from my normal pillows (down) to this. I can say that the next day my pain was slightly better, so I hoped to find it progressively so. 2nd night, I am in agony and got…	12 21, 2013
A34D9SNS94C3KM	5.0	B000JM9USW	I would recommend this product to everyone who suffers with minor muscle aches and pain. I travel a lot and sleep in hotel beds which is bad for my neck and back. Myocalm and Myocalm PM is the only thing I would consider taking for this chronic pain. I can't sleep at night when my neck and back hurt and Myocalm PM has a natural sleeping agent which knockes me out so I can get a good nights rest. …	04 15, 2014
AIE4L55QA3NYB	1.0	B000JQQT1E	Wow! What an excellent massage pad ... that lasted less than one month. I then bought a second one, because this is one plush, wonderful pad, with everything you could dream of a massage pad being. Definitely the best pad I have ever bought, and I have been using these pads everyday, usually for hours at a time for chronic pain, usually Homedics, and they always lasted for months. I never even re…	06 30, 2011
A2NB7OZMSKLOP9	4.0	B000K2KPC6	I bought it, tried it, bought some more, gave some to my adult daughter. It's very helpful. Not a miracle cure, but a tool in the chronic pain sufferer's toolkit.	06 24, 2014
A2OIBOP5YDWIXM	5.0	B000K78Z96	I use this stuff on a regular basis for chronic pain and it works great. It also reduces scar tissue and can help loosen chronically tense muscles. Be careful though as it will likely burn your skin if you do not dilute it. I use pure aloe vera juice before, during and after application, administering both with a spray bottle	12 11, 2012
A26EBLXJZ9GCFO	5.0	B000K9TFB6	My husband has suffered from extremely flat feet and pronated ankles all his life. He added Planar Faschitis in the left foot to that list about 5 years ago. His orthopedist is reluctant to administer another pain relieving cortisone injection into the foot due to his extreme lack of arches, so my husband limped through his very active day like a man twice his age and in chronic pain.On the advic…	05 29, 2009
A1TDMX8OUNSUBY	4.0	B000KA2K1W	I have on going chronic pain and these ice packs are great to put in your pocket, purse, car or most anywhere. They get icy cold instantly and sure help calm down pain and spasms. I bought a whole case of them.	12 30, 2012
A1DTR34BQHR9RA	1.0	B000KBLKL2	I've been using the Bed Buddy products in various sizes on a daily basis for the last 3.5 years, as I have chronic pain. This one just got a hole burned right through it, even though I followed the heating directions! I'm having a replacement sent to me to try again, but I have read where other viewers say that this happened to them as well. I'll update this review once I've used the new one for …	12 24, 2013
A26BRCQ1FMW3VY	5.0	B000KBLKL2	I have been using Bed Buddy for several years now. I have been diagnosed with Fibromyalgia and Arthiritis and use this product faithfully. It help relieve my pain and soothes my muscles. I would recommend this product to anyone with chronic pain	03 20, 2010
AGCC7Z4SFQY5K	5.0	B000KBLKL2	I love my bed buddy so much, but it's just not enough. I may need another one, as it would be great to feel so warm and good on a couple of places on my body at once. Aaahhhhh.But seriously, It's helped me so much with chronic pain I have, from osteoarthritis in my feet to severe cramping. The warmth on mine lasts 20-30 minutes, 30 minutes if I'm using it under my down comforter. Some people comp…	10 20, 2013
A3EP5EU35T0LM8	5.0	B000KBNPQ0	this product is excellent. Having disc problems in my neck, I use it every evening. I recommend it for anyone with chronic pain.	05 1, 2014
A29J9H9L91M7YU	5.0	B000KBNPQ0	Gave one to my mother and my friend both of whom have chronic pain. I also have one. It fits just right for any area of pain.	01 5, 2013
AW4AH7XRGGOQS	5.0	B000KK298Q	I have chronic neck pain because of my TMJ. I have been having terrible headaches that make normal life impossible. I've tried so many things- from hardcore pills including muscle relaxers, pain killers, anti-depressants and a cocktail of anti-imflamitores, trigger point massage, dental splints and physical therapy to the tune of $200 per session. The pills didn't do much. The massage helped a lo…	06 18, 2013
A1O1ARKK72X0ML	5.0	B000KPHEXQ	Be careful not to wear this too much or push yourself too much. If you are needing to improve posture and have muscle/tissue pain due to posture, then only suggest wearing it no more than one hour at a time or less even if you wear it a couple of times. Use it as a reminder of your posture and correcting it. You don't want to over use it if you have chronic pain issues like myself, but it does re…	02 10, 2014
AEJZVJRUCL6CL	4.0	B000KYVFTQ	Almost 4 yes ago I had rare/Desmoid tumors in my abdominal wall rusulting in the removal of almost all my abdominal muscles left with surgical mesh and 100's of tacks even into bone. I was left in chronic pain. Doctors kept prescribing medications that cause more symptoms than I had. I refused to take most of them. I knew there had to be a SAFE AND NATURAL alternative and I finally found it!!! It…	04 4, 2014
AJDIFSWVB8J0R	5.0	B000LBGNN6	Suffering for years from disintegrating disc disease, I have to protect my back any way possible. I purchased the belt in 2010.What I love about this it is that it is designed to better fit a woman's body. This means less riding up to the waist.It is also beneficial in a warm climate, as the belt fabric is designed to breathe.I have recommended the belt to friends who suffer from chronic pain or …	04 4, 2011
A1ZHXTMP97FJ5U	5.0	B000LHAY6C	I have ordered a pair for my mother who suffers from knee problems. She really appreciates these bands because it alleviates some of her chronic pain.	11 29, 2013
AQ6LZY22PMRIO	5.0	B000LRE01M	This product really helped with my wrist issues. I had so much wrist pain that I could barely turn my wrist an inch either way. After treatment from my chiropractor and osteopath the pain eased a bit but the pain would return. Regular use of the Dynaflex wrist exerciser has made a huge difference to improve my wrist strength and eliminate the chronic pain that I had been experiencing	08 6, 2013
AVP0US1EL9VNS	1.0	B000LZIXJO	Chronic pain is debilitating, disabling, depressing. Already in a sorry state that isdifficult to combat, it is unhelpful to be tempted, out of sheer desperation, to buynearly anything for relief, regardless of cost. Seven years of 24/7 neuropathic footpain has brought me experiences including accupuncture, biofeedback, infra-red treaments,chiropractic and finally back surgery. None of these and …	12 11, 2010
A2HXIAXYU13H73	5.0	B000LZIXJO	I have permanent nerve damage that runs from my low back all the way down my right leg. I have severe chronic pain all the time. I was looking for an holistic medication to help with the neuropathy I was experiencing in my leg (pins and needles, burning sensations, crawling sensations, etc) I take 4 Nerve Support Formula pills twice a day and that really helps. I do not have the neuropathy as lon…	10 3, 2012
A24T5003OLUVQT	5.0	B000M2XPO4	You might not believe it, but this unit actually works really well. It has to be used as part of a pain relief regimen and is not a silver bullet by itself. Depending on the type of pain and location of the pain, it can be as little as four minutes or as long as twenty for complete relief. The unit has a 4.5 minute timer on it and works on the technology from NASA that they have developed over th…	12 28, 2006
A3M1H345M339LJ	5.0	B000M7REQE	I love This product! It is big enough I can wrap it around my back. I deal with chronic pain and RH. arthritis and the warmth makes my joints feel much better. Most heating pads are too small to cover both hips or wrap around your back but this one does and it is soft and flexible.	09 15, 2013
AQZE0NK4BWRDE	4.0	B000M84YU2	For trigger points in your neck. press for 30 seconds where it hurts. If the pain subsides, and you slightly shift the angle and the pain shoots up again, you probably found a trigger point which will relieve pain.This product is worse than the one I bought 14 yeas ago- it has a rough seam all around it including on the knob from the mold it came out of. Cheap crap. it just a hunk of plastic-- GE…	11 12, 2013
AAHTIYYF36UK8	5.0	B000MES34O	I started taking this last week, I'm a small business owner and I do quite a bit on a daily basis. Recently I've also started studying for a national tough exam and my focus and concentration have not been as sharp, I was feeling runt down and chronically tired. I suffer from chronic pain. I've been taking this for just over a week, I really like it, I don't feel jittery or wired like one would b…	03 3, 2012
A18167V8NTFIV7	3.0	B000MFJ5PY	If you are only going to use these on the bottom of your feet, they work.If you want a patch that REALLY draws out toxins better, use Takara patches. You can put Takara straight on your chronic pain areas in some cases and get relief. I use Takara patches straight on my jaw joints for TMJ pain and they come off of my face black and I get pain relief.When I put this brand on my jaw, they come off …	01 17, 2008
A19U0IR6XLMC6K	5.0	B000MLAO4Y	I have CFS, chronic pain and fatigue syndrome. I read many articles on how d-ribose can help with the symptoms. So I decided to give it a try. I noticed a definitely difference in my day to day symptom within the first few days of using it. I notice so much of a difference that I now get this sent to me automatically every month.So glad I decided to add this to my treatment plan. I will not live …	05 27, 2014
A8CLB9H792N2H	2.0	B000MLAO4Y	Decided to try this product to help with chronic muscle/nerve pain to see if I would see any benefit. Had read some articles and reviews online that stated this product would help with chronic pain. It didn't. Might work great for what it was intended for....post exercise, I think. Didn't notice any decrease in the degree of pain or tender spots. Oh well. Wasn't unpleasant to take...had a sweet t…	12 27, 2012
A3KFONEFGFPVAM	1.0	B000MR2ZU4	I have suffered from chronic pain for years. My final diagnosis or more accurately "failure to diagnose" that I have been given is "fibromyalgia". Doctors have tried several different medications with little or no results and many times bad side effects. Desperate I tried Flexcin maximum dose for 90 days. It did NOTHING! If you have joint trouble, this stuff may work but for nerve and muscle prob…	07 7, 2009
AZ584BZ1B04PB	4.0	B000MR7DVU	I ordered it several times because it didn't taste bad. I can't say it gave me amazing energy due to my chronic pain issues but it did help.	12 20, 2012
A2MVG23YRYJCJW	5.0	B000MT5ZH2	I have arthritis in my neck and chronic pain in my shoulder. I used China Gel and it worked to temporarily to numb the pain. It alternates between hot and cold to give relief to soar muscles. It has an odor at first, but the odor fades away. Gives you 3-4 hours of relief, but of course it does not heal chronic pain. For temporary pain from an injury, it works as well. My husband injured his hand,…	10 31, 2013
A3U9PHXIR6KXBB	5.0	B000MWO3IG	I have lived with chronic pain from neuropathy for 18 years. Although my doctors have recommended the standard presciption of a base dose of Fentanyl with a bolus of extra Fentanyl when I have breakthrough pain, I am now using Zheng Gu Shui for breakthrough pain. Most of the time this analgesic helps enough for me so I don't scream with the pain. I highly recommsnd this as an additon to the medic…	11 27, 2006
A24CZZ3QGP1O24	5.0	B000MY5P7W	I liked the fact that it got deep down into tissues.It lingered for a long period of time.I'd suggest it to chronic pain illnesses.	03 15, 2014
A2T53TWBWQMKAR	5.0	B000N2LSPQ	I have chronic pain from carpal tunnel and compressed nerves that make my hands tingle and have sharp pains when typing on a computer for any length of time. This wrist support is supportive without being uncomfortable and the wrist support stuffed with some sort of beans provides just the amount of support to my wrist - almost as if it's massaging it. It definitely provides a certain amount of r…	05 12, 2013
A2OB6375YK3FIX	5.0	B000N36YWC	I have been taking CTBF for just over two months now and I must say it is a God send to my RA. When I take it, my inflammation subsides and diminishes the severe chronic pain I experience (those of you with RA will know exactly what I mean). Before taking CTBF, when I would run out of my very expensive prescription meds, the inflammation came back with a vengeance. Now I don't flare up so much. I…	07 7, 2013
AABXKVIMY1302	5.0	B000N5WT2O	I'm a chronic pain sufferer, and though not all of my pain can be taken away simply by rubbing on some ointment, it does make my situation a bit more bearable. I've tried everything (aspercreme, icy hot, china gel, pain patches, bio freeze, you name it) but got no relief until a friend recommended Tiger Balm. I recently switched to the ultra strength after the regular strength permanently stained…	07 27, 2011
A36WIGHH8O4PA4	5.0	B000N7VVKI	I realize not all people enjoy the same flavors. For instance, some hate licorice while others love licorice, etc. If the potentially "bad flavor" is preventing you from trying it, I would recommend buying the small trial bottle first and see how you like it. That said... I don't find the flavor to be bad -- AT ALL. Granted, it wouldn't be something I would drink for enjoyment like tea or coffee.…	12 13, 2012
A3LQDS05UNH8LW	2.0	B000N8YXL6	I am rating this item 2 stars rather than 1 as part of my disappointment is on my part. Bravo to all of the customers who have had success using this device. Unfortunately, I haven't benefitted and am still researching how to better use the Back Buddy. As most Amazon shoppers do, I had read many of the reviews on this product before deciding to purchase. I have chronic pain, spine issues followin…	01 13, 2012
A3HY69HPEK6VJC	5.0	B000N8YXL6	The Body Back Buddy is amazing - helps me with all those so hard to reach trigger points. Keeps me moving around in less pain. How it compares to the Theracane: heavier and a little more awkward. Curve is tighter. Sometimes the Theracane is just a better tool, but overall the BB Buddy does offer several unique features. The Mini BBB is the FIRST THING I HAVE FOUND for - the scalenes! Anyone who i…	01 12, 2012
A211XQIPAI6GKQ	5.0	B000NIAZNG	I have used this for over a year now due to constipation and it works great, everyday. I have chronic pain so the other meds that I have to take gives you constipation so this was way better an option then bullets or feeling like a knife was working it's way through.Advice would be to go to Bjs to get it cause it's $30 and you get TWO bottles, or if u buy the same amount here it's $42.Enjoy...it …	01 8, 2012
AGYKDSTMCSVFW	5.0	B000NLDRU6	I use this product everyday to help with my chronic pain condition. I like that it has the top that I can open without having to hurt myself by squeezing something while I turn the lid. Wonderful product.	07 4, 2013
A300GUSDAHJL9P	5.0	B000NN1XP0	this works very well for dry eye because it has an oil base to it,i have to take opiates for chronic pain issues and this really helps compared to other ones I've tried	11 29, 2013
AMOQW6FNT1Y8R	5.0	B000NQ106Y	CHRONIC EAR INFECTION ON EAR DRUM. ONLY THING THAT RELIEVES PAIN AND WAS TOLD MURINE DISCONTINUED-BUT NO! WRONG! DEALBUZZ SURE HAS IT AND REALLY GOES OUT OF THEIR WAY TO GET IT TO YOU FAST AND WELL PACKAGED.I CANNOT LIVE WITH CHRONIC PAIN BOUGHT NEAR EVERYTHING, NO CURE FOR EARDRUM, PAIN IS TAKEN AWAY WITH THIS. THANK GOODNESS.	04 25, 2011
A1OZBL7O66SBEP	5.0	B000NRTWKO	I have chronic pain and my Dr suggested that I try this. It helps a lot, and it has kept my pain at the same level for 3 years now when it should have gotten worse.	09 6, 2013
A35JCWJOXZNUBE	5.0	B000NUYFQ2	Where do I begin... I suffer from chronic pain due to a metabolic disorder that does not allow my muscles to relax on their own.So I am constantly super tight especially in my shoulders, upper back and neck.Before coming across this contraption I would roll for hours on end on the floor on a tennis ball/ base ball.The pressure pointer is like having your own pressure/ trigger point therapist!You …	11 10, 2011
A3KQR2BZ1DL3VI	5.0	B000NUYFQ2	it is very clever designed tool to give some relief from people suffering from chronic pain causedby muscle spasms	11 6, 2013
A1QRSABQAY3QKO	5.0	B000NWBKIQ	I love this product. High quality, good bargain. I carry it with me almost everywhere. I have chronic pain and this is a helpful tool.	01 3, 2014
A37LC5ALQ5F39W	5.0	B000NZDN2Y	If you have chronic pain - such as fibromyalgia - this works great - 2000 mg a day until pain subsides. I take 1000 mg a day as a maintenance dose.	02 2, 2014
A2X8FPCTQ32Y5I	5.0	B000O3OHCA	This watch is great!! I have Peripheral Neuropathy, which causes my fingers to be numb, so I cannot take my pulse while exercising. I was told about this kind of watch by the Physical Therapist teaching the chronic pain management class I'm taking. I checked out Amazon, of course, and found a large selection. I liked the look of this one and am quite pleased. It's easy to use, has large enough nu…	09 1, 2008
A1W3BCH9BL61V8	5.0	B000OEPAHK	I was living with chronic pain and nothing was working to relieve it. I have been taking this product for just over a year now and it's been amazing. My sinuses are better and my muscle pains are better. If I miss a few doses the pain will start to come roaring back, so I just stay on it. I've also found that if I over exert and create a sore muscle, the pain lasts much less time then it used to.…	04 22, 2012
A1UOS52B73HEL1	4.0	B000OEPAHK	After a bout with a DVT in early 2012, I suffered intermittently and frequently with post thrombotic syndrome. An emergency hospital visit later that year resulted in my being instantly taken off of Warfarin (much to my relief). My hematologist pretty much resigned me to post thrombotic syndrome for the rest of my life (huh?). Of course lifestyle changes and the like would have helped, but I coul…	09 27, 2013
A3GBULPCNAYPN1	5.0	B000OMP9FA	Biofreeze is the best product on the market to ease chronic pain! I love it and use both the gel and spray forms of Biofreeze!	01 15, 2013
AKZKG2Z7CNV27	4.0	B000OMP9FA	If I could, I would give BioFreeze 4.5 stars. I suffer from chronic back pain. I attend physical therapy, chiropractors, and pain management. I get trigger point injections, epidural injections, I use electrical stimulation, acupuncture, and an infinite amount of pills, creams, and patches. Through all of that, BioFreeze gives me pretty decent and quick relief. The biggest negative I have at all …	03 26, 2012
A2W4ABRQILIP5F	5.0	B000OMR6CE	I have Chronic pain, this product is Very Good in order to help prevent increasing pain.The roll on is much better than having to smear this product all over your painful area.Please, if you have pain you really.....really.....must try SOMBRA!Thank You amazon.com for selling this product!	06 21, 2014
AXUOZT7JNS57R	5.0	B000OQ2DJQ	I discovered Peter Gilham's products a few months ago, and can speak for this product as well as the Osteo Calm, which adds calcium. As a mature exerciser, recovery is always the biggest challenge, and this product eliminated my reliance on OTC anti-inflammatories. I'm a physiologist who did contract work for a magnesium manufacturer and I've read most of the medical literature on Mg2+'s importan…	07 16, 2011
A1W1DJGGN7TA7B	5.0	B000OQ2DJQ	I realize that people use this product for different reasons but one of those reasons is for constipation. My husband is a chronic pain sufferer and is on a morphine pump for his severe pain. Morphine causes terrible constipation. He has suffered with that problem for over 10 years using stool softeners, fiber and laxatives without the greatest results. A nurse practioner recommended this product…	04 1, 2013
A30638B9S2GOM8	5.0	B000OSSSFM	I couldn't be w/o MSM for chronic pain! There's no daily recommended dosage for people but usually 500 to 1,000 is the dose on most bottles. I take a much higher dose - 3,000 to 5,000 mg/day, but that can often cause people stomach distress so you have to ramp up very slowly.MSM is a sulfur which is found in the body anyway, but it can also be made in the lab. It's useful for so many things I don…	02 18, 2014
A1622QTE21XKT2	5.0	B000OUY3FE	This cream is very helpful for my chronic pain. All pain sufferers should give this a try. It will be worth it!	06 16, 2014
AHJ4G5FY8QTJF	5.0	B000P00HGM	I have to wear the armband for chronic pain and weakness of the arm. It helps to have a black one for a change. I have often wished I had a black one, since I've been wearing these armbands for three years.	07 1, 2013
A24BNVIG5SJ7X0	5.0	B000P18QGE	This medication is essential for patients battling chronic pain and using pain medication. In the stores, 30 tablets can be as much as $8.00. From Amazon, I was shipped 1,000 tablets for less than $10.00 and the product arrived in just 3 days. What a savings! I will look to Amazon for any over counter medication I use and reap huge finacial benefits. Amazon never fails to please me and surpass my…	03 16, 2009
ACMOLKXVKQ06Z	5.0	B000P18QGE	This is an excellent deal, you will essentially be paying up to 10x as much by buying the brand name version or even a generic version at a drug store.This is 1000 tablets, so it's not for occasional use. This package is really good if you are on opiates for chronic pain such as Oxycodone, Morphine, Hydrocodone etc. Or if you are taking opiates for more than a week. They are essential for Chronic…	06 14, 2012
A1G4LQJBGKJVT9	5.0	B000P18QGE	I too, like the other reviewers am on a very heavy dose of opiates 24 hours a day. Though they make my pain manageable,the result is the worst constipation you could imagine ever having. I take a prescription drug to help this matter, but adding the Bisacodyl 5 mg. gives me the reliability I need. They work gently and thoroughly with no cramping or diarrhea. I could never afford to buy these at t…	09 20, 2012
A3DUMOPAQC6XU9	5.0	B000P18QGE	I take opioids for chronic pain which in turn causes bowel irregularities. Buying essentially the same product, but with fancier packaging can cost $16-20 for a package of 30. This is the exact same strength of the active ingredient in any other quality laxative on the market minus all the other non-essential additives and at a fraction of the price!	01 25, 2011
A3NZZ11KFHMFG9	5.0	B000P9BTCY	I have been in chronic pain for going on 4 years, due to 5 disc herniations in my neck. I have repeatedly seen the SPI advertised in catalogs and online, and it always got my attention by the claims that sounded bogus. I am a chiropractic student and am well aware of how the cranio-sacral pump works, but never had it worked on. I had a friend apply pressure with his fingers on my still points, an…	11 20, 2010
A808SVN73NHJ7	5.0	B000P9FQAK	I have chronic pain and spend way too much money on massage therapists, chiropractors etc.can't massage with my hands because my hands are in chronic pain however I have found that I can put my body weight onto these and relieve all the cramped overcompensating muscles in my back and arms. The spikes help hold the ball in place and dig into the trigger point. I can't recommend these enough. these…	08 10, 2013
A42WIQKMDH4TL	3.0	B000PC318Q	ok, my pdoc recommended this as it was low so he said. I started with 50 mg and suffered palpitations. I noticed my pmdd was not as bad however I looked on the national medicine of the US government and got the facts. It is not clinically proven to do much and if you have an extensive cancer history it can cause cancer or what appear to be cells but MAY not be dangerous. I have been agitated, tir…	01 10, 2014
A2IUFPQR1KLGSN	5.0	B000PH7UF6	I am only 25 years old and have had to have two hip surgeries. I have been in constant pain for three years and have exhausted all options from physical therapy to acupuncture. So I figured if this didn't work whats another 23 bucks. NIGHT AND DAY DIFFERENCE. The number one constant pain I get is from being out in the cold. The weather just eats through my joints and aches. Well now it feels like…	04 8, 2013
A3KQSR125P72QR	5.0	B000PHVVVK	I manage a massage studio, and I bought these to hand out as samples to my clients. The packets contain enough gel to cover a large area or make several applications on a smaller area. I use it on my back and neck, as I have chronic pain from having my C5 and C6 fused back in 2006. It definitely improves my mobility immediately, and the prolonged cooling sensation gives ibuprofen time to kick in.	09 25, 2013
A2F60UOYNN2RI5	5.0	B000PHVVVK	I am a faithful user of biofreeze, the product works great for relieving minor aches and pains as well as making chronic pain more bearable	01 18, 2009
AA68XWB2K3HP4	5.0	B000PRMCJU	I had one of these and my daughter's friend loved it so much, I got one for her for Christmas. It arrived on time, even though I ordered pretty late. It was recommended by my physical therapist and really helps ease those muscle spasms. I've had chronic pain for months and this definitely helped me get it under control.	02 19, 2014
A11KZ906QD08C5	5.0	B000PRMCJU	I can hardly believe that such a simple apparatus could be so effective in relieving pain and relaxing muscles.When I was sixteen, I was a passenger in a car that had a head-on collision. We didn't have seat belts in cars in those days. I broke my neck when the car rolled over several times. Since my spinal cord was not severed I survived without paralysis. I also compressed some vertebrae in my …	09 18, 2009
A112XUF3II1LKI	5.0	B000PRMCJU	I'm a third generational TheraCane hype-man.Grandparents can be as gentle as needed or just use the little nubs on the inside (this is a very versatile tool).Parent has past spine surgeries and slipped discs and can use the cane to balance out the muscles overcompensating for other injuries while also gently getting circulation in the injured areas because YOU CAN DO IT YOURSELF.I love the cane f…	03 23, 2014
A31TVMRI92V7PQ	5.0	B000PRMCJU	Who knew something so simple could cause so much relief? I purchased this book along with the Trigger Point Therapy Workbook and it has been a lifesaver. Light weight and extremely portable. I've kept it with me at work, taken it on airplanes, and in the car for long distance trips. People are always curious when I bring it out, but when they try it they don't want to give it back. I live with ch…	12 31, 2011
A1SI3S5TOH21PQ	5.0	B000PRMCJU	I've had this exact Thera Cane for over seven years! It's incredibly sturdy and always ready to go! I have chronic pain and chronic muscle spasms, charlie horse like, in my back, neck, and shoulders. My green friend gets right into each spasm and helps break up all the mass. Be gentle on yourself though!! Sometimes your own strength can hurt so take it easy and give your muscles a few minutes to …	06 7, 2014
A2KLG26QWNDIPP	5.0	B000PRMCJU	If you have chronic pain, back issues, fibromyalgia, this can really help. Since I've been using this thera cane, I haven't had to see my Rolfer or massage therapist. I will see them I know, but with the cane I've been able to work out most of the hip, back, butt, and neck pain I live with.When I first used it I actually felt worse. It felt like I would get the pain out of one area only for it to…	04 13, 2014
A2QNMGTEFJX7TA	2.0	B000PRMCJU	My doctor recommended this cane. I can't quite figure out ther reason why. In my cae using it to releive chronic pain in back muscles only exacerbates pain in the arms because one uses the arms to make it function. Ir is large and bulky; hard to store. I returned it.	03 24, 2013
A3CRZHVUIVIDSZ	5.0	B000PRMCJU	The Theracane is by FAR the most effective thing I've used to treat my chronic sore muscles and knots across my middle and upper back!! I've tried heated vibrating pads, self massage, massage therapists, a chair pad with those circular rollers, and those patches that heat up when you apply them to your skin. Absolutely nothing compares to this. I've had chronic pain for probably 10 years, and jus…	07 22, 2008
A2JACXQA1I9UNQ	5.0	B000PRMCJU	This cane (with instruction from my physical therapist)helped me be in control of my pain management. My pain numbers went from 8's to 3's. I'm off of most of my pain meds and have more ability to care for myself. My migraines were constant for 2 years after a car accident and now I only have them weekly for a little time until I can use the cane and a few other interventions. I'd recomend this t…	05 16, 2010
AHJABYQ4F0KS5	5.0	B000PRMCJU	I use this daily. Sometimes I use it several times a day. it is great for someone with chronic pain who cant reach trigger points.	03 3, 2013
A3306G8BPTH8KH	5.0	B000PRMCJU	I bought the Theracane after my physical therapist told me about it to help with a bulging disc in my neck. I would have chronic pain if I hadn't gotten one. It's the best investment I have ever made. Everyone should own one!	06 26, 2012
AO63NZN6WK3T4	4.0	B000PRMCJU	I used Thera Cane for more than a month. I believe this device actually made my chronic back pain much worse. I didn't associate use of this massager with increased back pain since it felt good to use at times. Since I've stopped using it at the direction of my physical therapist, my pain has decreased greatly. I am using a small flexible spiked ball instead to treat my chronic pain (along with t…	04 6, 2014
A1YZZ7LS7O0UT0	5.0	B000PRMCJU	I have been suffering from chronic pain for over 2 years after a neck surgery. This cane is great as it helps provide relief. As part of a rehab program of a major hospital, they make me use it for my trigger points 3 times a day, every day along with specific stretching exercises. With heat before and ice after, It is very helpful.	10 17, 2013
A7KFFOYICXJIK	5.0	B000PRMCJU	I have chronic joint problems which adversely impacts most of my muscles. I have chronic pain and discomfort 95% of the time. The Theracane has provided me so much relief that I want one for home and one for work. Give this strange looking thing a try it works!	09 11, 2013
A26I2HCIA9WZTU	5.0	B000PRMCJU	I've purchase 2 - one for my family - and one for a good friend who has chronic shoulder and low back pain (he tried mine and had to have one). I saw this item in the Trigger Therapy Workbook by Clair Davis (sp?) which I purchased on Amazon (3 of them - 1 for my med school son - 1 for my massage therapist - and one for me). I saw this item in the book used for the trigger points for foot pain (I …	08 30, 2011
A1WDEQ305SWYUN	5.0	B000PRMCJU	This works great. I have chronic neck/shoulder muscle pain and I have one at my office and one I keep in my car and carry inside at night. It's like giving yourself a deep tissue massage pinpointing those knots in your muscles. I wouldn't dream of going without it while they are trying to fix my muscle issues. My physical therapist encourages me to use it between sessions. The pain management spe…	04 9, 2013
A1I05S2WQ6I4OA	5.0	B000PRMCJU	I have used one of these almost daily {since 1995} to administer acupressure on very tender trigger points, mostly in my neck, upper back, and shoulders. {I have had chronic pain from a whiplash injury in 1994) I have one for the house and one in my car so that I am never without it. If I use it as soon as I feel things tightening up, I am usually able to avoid getting a headache. I would give it…	12 14, 2013
A13DVH9W7KCGCQ	5.0	B000PRMCJU	The Theracane is by FAR the most effective thing I've used to treat my chronic sore muscles and knots across my middle and upper back!! I've tried heated vibrating pads, self massage, massage therapists, a chair pad with those circular rollers, and those patches that heat up when you apply them to your skin. Absolutely nothing compares to this. I've had chronic pain for probably 10 years, and jus…	11 3, 2008
A22CFEK9LYYGWO	5.0	B000PRMCJU	I have chronic pain and this is an amazing way to control and relieve exact points. A must have in your battle the pain repertoire. So versatile... don't over do it pressure or time wise - it will feel amazing, but you'll be sore, lol!	12 22, 2013
A3IB36QB4KIQZY	1.0	B000PRMCJU	I am very into massage equipment/supplies; I was excited about this purchase since I have chronic pain and deep knots. This contraption happens to be the worst tool I have ever used. I have actually had an increase in pain & knots since using it - I gave it a few tries to be fair. I am not overdoing it nor using it incorrectly either.	06 4, 2010
A31PNT90752RQ	5.0	B000PRMCJU	I learned how to use my Theracane in physical therapy for pain management. I suffer from severe chronic migraines(over 15 days a month). I was amazed at the trigger points that can elevate headache pain. Using this device has allowed me to work out those trigger points and lumps, regaining smooth muscle. This is a great tool for chronic pain suffers. It also helped my back pain. The best thing is…	06 21, 2013
A36EODDWRMBA74	2.0	B000PWGDZ4	As someone with chronic pain, I spoke w/my back surgeon about this after reading & finding out it came in pill form. I use it on my face and notice it keeps my skin look hydrated and plump. Well after finding out that everyone has hyaluronic acid in their bodies (on or in between their joints) and it's a good supplement to take to help restore some of it that has diminished over the years. I thou…	08 22, 2013
A36LUYN4NA4FQ9	4.0	B000PWGDZ4	I have unspecified but chronic joint pain in both knees, as well as surgery-related pain in my left knee. This is the first product of this sort that I have tried. (I ended up here after reading about cancer-free mole rats, not that that's really related.) I'm writing this review after using up one bottle of 60 capsules, covering a time period of about five weeks.My schedule was rather lackadaisi…	08 5, 2013
A2R9FBLLQRSRLX	2.0	B000Q2ULMY	While the company claims this device is "Plated with 24K gold to prevent puncturing the skin" What they FAIL to mention is that the gold plating is really thin and rubs off after several sessions. After that the "spring loaded tip" tends to shoot the spikes directly through your hand. As a result I have experienced all of the injuries it claims to prevent including chronic pain, arthritis, headac…	03 16, 2010
A2BMYJ8EW14MJ	4.0	B000Q2ULMY	I'm the first to admit I'm visual rather than verbal, although I wasn't wearing my glasses when I ordered. Also, I was desperate since myOhMiBod Personal MassagerandPocket Rocket 4-Inch Vibratordisintegrated following substantial use after only 40,000 miles.I had trouble getting batteries into it (batteries not included), but then the real trouble started. I dispute their claim that it "eliminate…	02 21, 2009
A1CAXKX6R9R53F	4.0	B000Q2ULMY	This really is a great product. There are so many sarcastic reviews commenting on how this either looks like a sex toy or one of the eggs from alien. I am here today to tell you that this is all that and more. When mine arrived in the mail, I had been desperate for several weeks. "Why oh why," I asked myself "did I use super saver shipping?" Until it had arrived I had been forced to stick 344 nee…	01 24, 2012
A2HYEGYQXWXCJX	5.0	B000Q30E8O	I suffer from chronic pain and have used these "types" of microwaveable heat packs for years and I must say that this is one of the best I've tried so far. I've only had it for a few weeks now so I can't comment on how it will perform on the long haul, but I can tell you that I heat mine up at least a dozen times/day every day and it works great at helping me with my chronic leg pain. I highly re…	10 31, 2011
A2M4I3ETD213GQ	5.0	B000Q38CTW	I have a severe chronic pain condition and use this in place of going up on pain meds, also use it instead of synthetic sleep aids. I am able to easily go to sleep (taking two droppers of the tincture) and stay asleep until morning, without any hang over. I also take smaller amounts during the day to ease overall nerve pain. So glad to know about this effective product and have it in my supplemen…	10 12, 2013
A2B2SOWFEHP6VX	5.0	B000Q48EYY	I ordered this product after being at the end of my rope in pain. I massaged this into my jaw, temples, neck, and shoulders, and the warmth immediately soothed the muscles, and my jaw unclenched, which brought some migraine relief. Since it was delivered to my office, I ran to my colleagues who also deal with some chronic pain, and they slathered it on, too. Good stuff. Highly recommended.	02 27, 2013
A2MVCIOXISP4LE	5.0	B000QD6GKE	Nice alternative to prescription drugs... affordable... easy to use... seems to be helping my problems with chronic pain/inflammation. Am using in combination with other natural alternatives to pain killers and anti-inflammatories to help reduce stomach problems associated with NSAIDS.	07 10, 2013
A1HV1MIFX65XU5	1.0	B000QFOKRI	I order these hot packs for my daughter who suffers with chronic pain, we have popped 3 packs and all three of them barely get warm. I am disappointed that I spend all the money for 24 instant hot packs that do not even get warm. In fact, when they are first popped they get very cold. We make sure all the stuff is completely mixed up, and the pack becomes barely warm. What a waste of money. Will …	01 15, 2013
A1BNATHY7U0Z80	5.0	B000QS2ZFY	This product -- Dr. Ohhira's Probiotics, Original formula -- should be available to ALL mankind for free! It is the panacea for ALL ills.I am writing this review with the sole intention of convincing all those who are fortunate enough to have found Dr. Ohhira's product to first order it and then continue to read on. Yes, order it before you read the review any further because you simply CANNOT go…	08 27, 2012
A3EDQVDDP9UCSD	2.0	B000QS2ZFY	Must admit that I am probably a hard case( I take analgesics for chronic pain,) but have had much more success with other probiotics.	06 5, 2013
A3MLGGEUKQ2AHX	5.0	B000QSLHIU	my doctor prescribed curcumin for pain relief and as an anti-inflammatory.i have chronic pain associated with me/cfs and fibromyalgia.i like this product for its strength (95% curcuminoids).more frequently, i buy Jarrow brand because i find it to be a slightly better value:Jarrow Formulas Curcumin 95, 500mg, 120 Capsulesvery skeptical at first, i relented and tried curcumin after i read an articl…	04 16, 2013
A3LC8CFLZZO858	4.0	B000QTVR84	I received this product as a gift. OMG OMG. I use my pillow almost every day. I have fibromyalgia, and experience a lot of chronic pain on a daily basis. This is the first massager that I have found that really massages deeply and that can easily be repositioned.I would give the unit 5 stars if it weren't for the following issues. I have had some problems with the unit that I believe are worth me…	05 11, 2011
AV0I7C96Q9K68	5.0	B000QU19FE	I was suffering from chronic pain brought on by plantar fasciitis. These inserts helped a great deal. They are much better than the soft heel cushions sold in most general merchandise stores.	10 1, 2012
A1QCM0FJ1ZF3Z4	5.0	B000QUARZM	AWESOME product, great tasting low calorie with no after taste. Wonderful Antioxidant that delivers what it claims. Increased energy levels & general feeling of well being noticeably improved. Has made a remarkable difference in my years of Fibromyalgia,Chronic Pain Syndrome & Chronic Fatigue. I would suggest this product to anyone looking for an excellent product offering antioxidant values. Thu…	01 6, 2008
A179G21Z8RGGT9	5.0	B000QUPJY6	Excellent for fibromyalgia and chronic pain. Not sure why it works, but I've tried just about everything and it helps tremendously.	10 27, 2013
A3DMK9TA3AZR1F	5.0	B000QV8N8O	I have chronic pain and this is one of the only things that help! I have all my friends and family using it!	04 1, 2012
A2OHAZQ0FYV0G0	5.0	B000QV9YXW	Silly little thing but works great!I now own 3 of these stabilizers- keep one in my car, one in my office and carry one with me.You can instantly feel the lower back pain release. I have shared this with my pain and orthopedic doctors as a must have for chronic pain sufferers.	10 13, 2013
APHH0Z3WBX1AJ	5.0	B000QV9YXW	This really aligns my spine, relaxes my muscles and really helps with chronic pain issues along with other exercises and physical therapy. I would not have known about this if my P.T. had not had me use it in a session. Love it and it's easy to travel with as well.	01 19, 2008
A32P1KH0A9VOPE	5.0	B000QV9YXW	I bought this after months of going to a chiropractor and being in two types of physical therapy for pelvic and lower back pain. My condition had progressed so greatly because doctors kept dismissing my car accident pain as woman pain. (insert eye roll here) As a result, my diagnosis took an incredible amount of time and left me with a lot of pain and anxiety.There were a number of different time…	07 1, 2014
A292SDGINZK2W2	5.0	B000QY9GG4	I have had chronic pain from nerve damage in my spine for several years and I use ice daily for relief. This ice pak is the best I have ever owned, it stays cold long and does not damage easy like so many of the others I've purchased. It is so reasonablein price in comparison to other paks I've found. I recommend it.HQ	09 27, 2007
A2N9X8JN5KY1EX	5.0	B000R2J1UG	Ashwagandha is sometimes called the "Indian ginseng" because it is an adaptogen of the highest order. That means it helps us adapt to stress, including physical, mental and spiritual exhaustion. Symptoms that it improves include backache, fatigue, low sexual energy, weak muscles (used for M.S. and muscle wasting) poor memory (an adrenal tonic) depression, and nervous insomnia. It has helped count…	09 22, 2013
AGZIZ27OU8Q4C	5.0	B000R3KN9S	This belt has been a great tool to help stabilize my SI joint. I wore it even at night for the first month and continue to wear it during the day. It's very comfortable and doesn't slip unless I haven't placed it too high on my hips. It has helped alleviate the chronic pain. It's thin enough that it does not interfere with dress or casual clothes. After a few days, coupled with some lidocaine pat…	12 2, 2013
A3V3DWYJP1FAYS	5.0	B000R3KN9S	I have had this for about a month now and purchased it for severe sciatica and bursitis in both hips. It has worked wonders. I do wear it 24 hours a day. It works best over cotton underwear to hold it in place. I can't get over the improvement in years of chronic pain with such a simple solution. My pain has been reduced approximately 70% overall and I am now sleeping 5-6 hours without waking up …	08 31, 2012
A37HA4Y5MR39AH	5.0	B000RF5CI8	I not only love BioFreeze, I had given a bottle to my mom a few months ago. She has been suffering with chronic pain in her joints. She quickly became a believer in this product. In fact, her physical therapist recommended it. For Mother's Day, I bought her a case ! Best gift ever !	05 17, 2012
A3F1G6UH4Y39X2	5.0	B000RGRWS0	What are Biogenics and why focus only the single mineral, magnesium, in this silky lotion designed to heal the body through the skin? To obtain in-depth details on these subjects, in addition to reading reviews on this product, I recommend doing Google searches on Norman Shealy and on Zechstein magnesium chloride. Briefly, BIOGENICS is a concept developed by Dr. Shealy to help patients clear out …	02 9, 2010
A2K2ZFQMQOZB8D	5.0	B000RL61JQ	I have days, expecially when I am watching my grandchildren or doing chores that require a lot of bending, when the pain in my back is so bad I want to cry. It is sometimes a stabbing, sharp pain and sometimes, a strong, cramping pain that covers my lower back and upper back between by shoulders. with no relief. Even pain medications won't help. I don't remember what store I first found it in and…	02 20, 2013
A3AXSEQ6KHFHMR	5.0	B000RTZ9FA	My wife and I are both bothered by nagging low back pain. Persistent low back pain is no joke. It can destroy your enjoyment of life. It often causes disability, unemployment and severe depression. It destroys families and careers.We've explored every reasonable medical treatment, "alternative treatment," and self-care remedy. Stretching, strengthening, walking, Yoga, and so on. Don't get me wron…	03 16, 2013
A1JXV4SWMTR3XF	5.0	B000RU39LA	According to the book "Natural Astazanthin" research indicates natural Astaxanthin works best.85-year-old in-law suffering from age-related macular degeneration in both eyes and with limited vision, getting worse every year has now been taking mega-doses of various supplements - including all the vitamins (just one or a few supplements at a time did not work).Nearly 2 dozen tablets/capsules and l…	07 11, 2014
AXKW9JCCZLKV3	5.0	B000RU39LA	Having now several decades experience taking nutritional supplements of many kinds, one thing at least has become clear to me: people are different, and what works for one person may not work for another. Glucosamine/chondroitin, serrapeptase, boswellin, SAM-E, and many another supplement have not been effective for me in relieving pain from physician-diagnosed osteoarthritis. Astaxanthin, by con…	08 4, 2012
A1H22A424WV52E	4.0	B000RZHPOM	Driving all day..200 miles a day I realized pretty quick that I was holding on to the wheel wrong and putting pressure on my wrist so I got worried thinking great I'm going to need to see some specialist ...this is going to cost money and I just messed up my wristwell after buying this product, and wearing it for a week or two I'm all 100% better. Basically it forces you to have support and takes…	08 14, 2013
A1P1VPY2LIA80F	5.0	B000RZHPOM	I wish it had restriction of movement in more areas than just the underside of the wrist but It works and I am able to do things with it on but not to strenuous or I strain my hand worse. I have severe chronic pain in my hands and I like that I can switch hands with this however my right hand usually is the worst.	03 13, 2014
A3UTTH094W75EL	4.0	B000RZPE7C	This heat pad is great! I have chronic back pain and use moist heat very often. This had been the best one I've found. I would highly recommend it, not just for the occasional user but also for others who need help with chronic pain.	02 5, 2014
A27646BOC3SSLX	4.0	B000RZPE7C	Overall I am very pleased with the Theratherm Digital Moist Heat Pad. The pad was recommended by my doctor of Physiatry for the treatment of low to mid back muscle pain and tension. I'd been having trouble with chronic pain on the right side of my spine from my shoulder blade to just before my low back. This moist heat pad is large enough to cover from my shoulders to low back. It has been a majo…	11 7, 2012
A2OHAZQ0FYV0G0	5.0	B000RZWKOC	BAR NONE THE BEST PRODUCT ON THE MARKET!!!I suffer in chronic pain due to a large tennis-ball size cyst at the nerve base of my sacrum. So, I use this religiously, taking it everywhere I go and even use it in the car. People think I'm crazy when I take it out to use in public but being pain free is far more important than worrying about what others think..... BTW fits in even small clutch purses.…	11 24, 2012
A74WRAGMUPSB7	3.0	B000S4N5PU	I was so glad i found this item on amazon.com. i saw an news item one night that tart cherries and products made from them could help as a pain reliever for people with chronic pain. it was very hard for me to find items, in even vitamin stores like GNC that sell these. I bought them for my husband and I think they've helped him, but he does not take them every day. they are a great buy.	02 6, 2009
A18OU06XJTO94W	5.0	B000S5PE4Y	Homedics BKP-200 10-Motor Back Massager with HeatI want to recommend this product for anyone with light to moderate to severe continuous chronic pain. Some descriptions I have read are not that helpful, so I hope this helps people get a better "real person with pain" view in order to compare with other products. I have fibromyalgia/bulging-slightly herniated discs/arthritis of the spine/migraines…	04 18, 2007
A2KN79NWH94Q01	4.0	B000SHUO24	I purchased this product because of it's anti-oxidant ingredients. This past year I have lost my job due to medical complications and am awaiting a hearing for Social Security. I decided since the doctors so far have not been able to help my physical, chronic pain, I would try to fix, or make the inside of my body better. I haven't been taking it long enough to say if it is working. But, I will b…	08 7, 2013
A1DTR34BQHR9RA	5.0	B000T294Y2	Background: I suffer from chronic pain, and have the accompanying slowing of the digestive tract as a result of the medications that I take. This causes irregularity and slows the digestion of food - which causes some food blockage leading to acid reflux. I've been taking other good brands of probiotics for about 2.5 years for general good health, but they just aren't enough.I started using the M…	12 27, 2013
A1F90WFL6YFE3D	5.0	B000TFX3BO	I had been looking for a cold pack that was large, possibly used for physical therapy. I have DDD, Degenerative Disc Disease. Which means, I have chronic pain, damage to my upper spine, bones, nerves and muscles. I take medication, but when the nerves causes swelling, I get muscle spasms. And even meds, can't do much. Ice is the only thing that helps, with the extreme pain. This Cold Pack - ColPa…	04 4, 2014
A1J6PEH5WNG86M	2.0	B000TFX3BO	We were anticipating a more flexible, light weight item to use on my wife's hip and the side of her left thigh where there is a lot of pain due to pinched nerves in her back. This item was way to heavy to put on such a sensitive area. The Cold Pack was not very flexible, even before freezing. Perhaps a male athlete who is used to heavy weights would find this to his liking. As it is, it is not us…	09 14, 2013
A1YVUUHT093E0K	5.0	B000TFX3BO	I have chronic pain and arthritis and sciatica pain, if your using ice cubes in a zip lock bag or a bag of peas, STOP!! This cold pack is so comfortable, nice a squishy!! It's never rock hard!! And it stays cold a long time!! It molds to your body so if you have an area like your butt or back or back of legs it's very comfortable, I used to take 2 ziplock bags and use crushed ice, talk about unco…	02 6, 2014
A1BOL5OW3ZWZDR	5.0	B000TGSIMM	I have suffered with chronic pain due to a left broken ankle (fell out my sliding door in 1990)and left double fractured heel (fell backwards down a basement stairwell) for 13 years now. Almost at the end of my rope, my husband reminded me of the brace up in the cupboard. I put it on...and WOW...It gives me the support I need to be pain free. Make sure you read the instructions on how to wrap you…	04 15, 2013
A1Z8DXL8GG1RPS	5.0	B000TGSIMM	I have had multiple long distance running, soccer, and snowboarding injuries. I now have chronic pain in my ankles releived only by bi-monthly injections. Since I dont like needles I went looking for a good brace to keep me from future injury and this seems to cover it. I now just jog and play Ultimate Frisbee, and this seems to work very well. Its easy and fast to put on, has none of the hard in…	07 7, 2011
A22QKNGN59XYZG	5.0	B000TMPESW	I thought I would try this desperate with UTI , lower back and abdominal pain . I am a severe chronic pain patient who can't get around to Doctors easily due to it . I am very isolated . Simple things others take for granted are impossible or difficult . This is allot of money for me but nothing compared to a Doctor visit and conventinal drugs .I have only had the product for two days . I took it…	06 21, 2008
A2QUBA6VMD79GV	5.0	B000TMVLCA	For over 40 years I have had trouble breathing through my nose and eventually through my nose and lungs. For over five years I have been on an emergency inhaler, progressed to needing the preventative inhaler and for the past year increased to needing the two inhalers, nebulizer treatments every four to six hours, nose sprays and a hospital bed so I could sleep sitting up. All of these medication…	02 9, 2012
A1B12AWLO0BJFG	5.0	B000TYD4H8	This device is very beneficial for anyone who has chronic pain. The heat in particular is wonderful. I use it not only for the back but for the lower legs where circulation gets poor as you age. A worthwhile purchase!	01 9, 2013
AF7S8PHXTC1JI	5.0	B000U63Q64	I have been cycling between bv and yeast infections for the last 5 months. Things got so bad down there that I was diagnosed with "vulvodynia," a chronic pain condition in the lady area! I couldn't even sit down without crying my eyes out! Determined that I would not be doomed to be in pain the rest of my life like the dr said I would, I started researching "cures" and talking to people! My siste…	12 16, 2012
A29UYZDM2225ZL	5.0	B000UJGRLW	I received my Corvalen today @ 4pm, & had taken a serving by 5pm after the end of a TIRING day teaching high school students. I am usually napping by 6pm for a couple of hours from fatigue and exhaustion, but I felt surprisingly WELL and am still awake and full of energy at 10:30pm.I am a CVID patient (primary immune deficiency disease) who takes IgG infusions nightly, as well as NUMEROUS prescri…	02 26, 2010
A2JPW60H6V6WK0	5.0	B000UQRBKG	Anyone with chronic pain that tends to wear your out physically could very well benefit from the added boost of enzyme therapy. I have servere arthritis which is terribly debilitating, by end of early afternoon most of my energy is depleted, have found enzymes do boost the energy level and allow the ability to keep moving and have a more active life.	01 17, 2014
A5Q9XLSF3AISS	5.0	B000UVVX2S	Well these do come in handy but remember to do your stretches first before you do any activity. Pain from Shin Splints are no joke. Buying this product will not make your pain go away instantly. They help prevent the pain during your activity. So if your suffering from Shin Splints do not push yourself any further. First allow your legs to rest and recover and this might to a day or two. Once you…	03 17, 2013
A1RFDBMVPQH9PQ	4.0	B000V5KCXE	I have chronic pain and don't sleep. This helps me get some sleep without getting a headache from traditional ear buds.i wish it fit a bit better, but it's the best I've found so far!	11 16, 2010
A35W3JQYP0M655	5.0	B000V6151G	I may be a little premature in leaving a positive review for this product so soon. For I have only been taking it for about a week now. However I am so amazed at this products effectiveness that I couldn't wait to become one of its loyal followers that cannot praise it enough. I have arthritis in both my knees, especially the right one that was severely injured in a car accident in my younger yea…	05 1, 2009
AVJVUTYYHAUE4	5.0	B000V8BD0C	I broke my ankles very badly a few years ago and was left with intense arthritic pain in one ankle. Eventually a chiropractor recommended glucosamine to help prevent further deterioration of the joint. I began taking it not expecting it to help with my chronic pain in walking, but after two weeks I began noticing a huge reduction in my pain!And then I became a vegetarian and so I began buying the…	02 26, 2013
A4Y6ZSFYD5P7H	5.0	B000VGFUEE	This is an excellent product, worth every penny. I use it daily. I have chronic pain and searched a long time for an electric heating pad which would cover my neck and shoulders and could be used with moist heat. The microwave heating pads don't cut it - I got tired of running to the microwave every 10 minutes to re-heat. I keep a spray bottle of water in the bathroom and just spray the cover to …	10 1, 2011
AJ1V0A54OWA1Y	4.0	B000VGNDK2	If you've injured your ankle with a resulting grade 2 or 3 sprain like I did, I would definitely recommend purchasing an aircast air-stirrup sooner than later.. After a dr visit and getting an MRI/x-rays and a month of using a mueller stabilizer to no avail, my GP finally mentioned this product to me as my healing was not progressing and I was still experiencing chronic pain. After only ten days …	09 6, 2013
A2HGLCUDJ0QZHM	5.0	B000VITAD4	We have been using these medicated plasters for about 10 years, now. First introduced to us by a lady that was a doctor in China she was/is a master at knowing the Chinese remedies and sells them through her business in the Dallas/Ft. Worth area where she practices acupuncture and Chinese herb treatments. Suffice it to say that as a chronic pain sufferer for over 3 decades I've tried just about e…	07 3, 2014
A28AZ30W6DVUAM	5.0	B000VITAD4	These plasters are truly great for those who deal w/ chronic pain and need something extra to help. I have tried EVERY brand of patch avail. at pharmacies/grocery store, heard about Chinese plasters and found these. I actually tried a few diff. brands and these are the best --- hands down.I have chronic back pain after and injury and 3 surgeries, and desperately needed something to help get throu…	02 1, 2014
A28LV0S2E0WH96	5.0	B000VK2QPQ	These are just as good as name brand liquid gel ibuprofen, and the price can not be beat. Just the thing for someone with chronic pain issues.	02 23, 2013
A29WD0EUZYTYKK	5.0	B000VUIK9W	Wow!! This is truly an anti-aging pill. I am a true skeptic and just happened upon this watching a video from 7 years ago. I decided to try a month and see if this could possibly help my chronic back pain I've had for over 25 years; pain so debilitating it has interfered with my daily life. Actually, I've had NO life for so long because of pain that I'll try anything and I do mean anything. Lo an…	02 27, 2013
AZVC4H530W9X2	5.0	B000VUIK9W	This product was recommended by a friend who has been rear ended multiple times due to a job where she drives around all day, and she has endured surgeries, physical therapy, and chronic pain. Her doctor recommended she try Protandim and she felt a dramatic decrease in pain at about 6 1/2 weeks. I have several severely degenerated discs, with my L5-S1 basically being bone-on-bone. Multiple surgeo…	05 1, 2014
A3U9PHXIR6KXBB	5.0	B000VWV3HG	I live with chronic pain. Whenever the pain cycle starts (or leg cramps occur during the night), I use this lotion as a spray on the affected part and the pain subsides. Can be used as a lotion or spray - spray is best for me as it covers a large area quickly. Stops the pain so I can sleep deeply!	08 26, 2013
A2AQQK46JE5VSN	5.0	B000W3NGO2	After 20 Years of chronic pain massage practice, I can state without a doubt The Massage Star is a great investment for any practice that is serious about results. The Star combines with the therapist skilled touch to save wear and tear on all joints while delivering the same, or better results to the client. It is simply a miracle for my CAREER LONGEVITY and the most effective hand tool availabl…	01 4, 2014
A3OKFETCTSQBG6	5.0	B000W4PNDS	I'M ON MEDICATION DUE TO CHRONIC PAIN, I'M TAKING ONE OF THE STONGEST PAIN KILLERS AVAILABE. WITH IT COMES SIDE EFFECTS ONE OF THE MANY IS CONSTIPATION. I HAVE BEEN PRESCRIBED SO MANY DIFFERENT THINGS TO HELP FINALLY MY DOCTOR & I SETTLED ON MIRALAX BUT EVEN AFTER 10 YEARS ON MIRALAX I COULDN'T GET THE AMOUNT RIGHT, I WAS EITHER STILL CONSTIPATED OR HAD THE RUNS FOR DAYS, IT IS SO UNCOMFORTABLE &…	04 23, 2013
ACH5RCA7TCOHJ	5.0	B000W6OG8O	Great anti-inflammatory product. Also shown to be an effective cancer fighting product in some studies. And part of a super anti-inflammatory regimen. I know from experience as a paraplegic with chronic pain from skeletal injury and nerve damage.	05 11, 2014
A3L7IF1HBOT8XY	3.0	B000W7DROM	I LOVE NOW PRODUCTS BUT THIS ONE SHOCKED ME, WELL, PERHAPS ITS more THE SELLER NOT PUTTING ALL THE INFORMATION HERE SO YOU CAN MAKE AN INFORMED DECISION ON BUYING IT.I ORDERED THIS AND WHEN IT ARRIVED IT STATED THE AMINO ACIDS WERE DERIVED FROM SOY PROTEIN ISOLATE !!!ON ANOTHER PART OF THE BOTTLE IT STATES THE AVERAGE DOSE OF AMINO ACIDS IS- THEN STATES THE AMINOS LISTED HERE.I HAVE READ THAT SOY…	03 3, 2012
A2GHHVHYSXF0PY	5.0	B000W8Y7FY	I purchased this lamp toward the end of the winter last year, 2011, and it is probably one of the best purchases I have ever made! I have suffered from Seasonal Affective Disorder (SAD) since I was 15 years old. I am currently 33 yrs old and wish I had purchased a lamp like this 18 years ago!! I know that some people have said that it can take up to 2 weeks of usage to notice a difference in the …	11 25, 2011
AH5QQJC3QPPRQ	5.0	B000WG7UWS	I own many guided meditation and imagery CDs, several of which are by Max Highstein. Interestingly, I have found that the majority of my favorites are produced by Max... the extremely soothing music combined with the equally calming narration helps reduce my life stresses tremendously! Furthermore, I am unfortunately dealing with chronic pain from a bad motorcycle accident years ago, and I find t…	07 14, 2008
AEI8XEWJK9SBI	5.0	B000WKTW2U	I have Multiple Sclerosis and get over heated very easily. The Chillow has been a life saver during the summers in the Southern US!. I have about four of them and have had them for about three to four years. They are just now getting to where the plastic covering is getting stiff and has cracked on a couple of Chillows leaving me with two that still work. I have used all four very heavily during …	12 12, 2010
AGDCMNE5BU5JJ	5.0	B000WTO52I	I'm suffering from a lower lumbar injury and have been experiencing chronic pain for 10 months and it has gotten to a point that it's close to unbearable. I lose at least 3 hrs of sleep per night rolling around trying to get out of pain. I'm on a deadline to complete a work project and I've hardly been able to work at my desk. When this product arrived, I had been sitting at my desk for at least …	01 4, 2013
A3PR36UP1T71FN	5.0	B000WVYB8Y	This product is amazing for aching muscles. I have chronic pain in my hip muscles from an arthritic back and this product is awesome for taking out a lot of the inflammation. I highly recommend this product.	12 27, 2013
A19F0MULR1FMPK	4.0	B000X1QOQU	I have chronic pain issues and stenosis in my cervical and lumbar spine. When my left hip started collapsing under me, I knew I was at even greater risk of falling (something I do easily anyway). Aside from swimming (with my legs only), walking was my only possible exercise. But the pool isn't heated this time of year! And then I lost my ability to walk. I had to do something. I used to view walk…	02 5, 2012
A3072VKAJZ18X0	1.0	B000X2DOC6	I had been eying these Oxia canisters every time I visited Hotel Zaza. They were a unique feature in the mini-bar, which has expanded to include all sorts of unique luxuries; the "personal oxygen system" drew the most attention, being the first of its kind I'd ever seen. But also sporting the highest price: with the hotel markup, $75.I held out. But on my wedding day, when the ladies spent the da…	09 26, 2011
A1PO24RPVBV09N	1.0	B000X3BH7E	I used to use these all the time, years and years ago and they last from 5-8 hours - now I cannot even et 1 hour. I have bought 10 boxes recently and I am on my last box and all of them have been worthless, horrible, and a waste of money.I will NEVER EVER EVER BUY THERMACARE OF ANY KIND AGAIN.I have severe chronic pain and used to use heating pads until they burned out but recently found out that…	10 9, 2013
A2HIHGHEN4CH7B	5.0	B000X7QNWY	My wife is pregnant and she has leg thigh ache, sometime towards waist almost alternate days. This is very effective for her. We did use this product before, from other manufacturers. Some of them has problems like when it vibrates it hits against the wall of the vibrator; more so when you are trying to slide down your muscle and that makes noise like ttrrrr.. which is kind of irritating. But thi…	11 28, 2010
A1AY33LNEOJVIC	1.0	B000X7RGN4	Because I live with chronic pain I have used a massager at night to sleep with to distract that pain. This massager lasted only 3 nights! And it ate 3 AAA batteries each night! Don't bother with this one. Find something else!	11 19, 2013
A29X9VG8ZZ69FX	4.0	B000X843VG	I started using iodoral about 2 weeks ago ( 1/2 tablet daily or 6 mg)and prior to this I had been using Lugol's iodine solution for about 3 weeks (also 6 mg daily). I have not really experienced any changes in many of the areas in which iodine supplementation is supposed to help e.g. raising body temp, improving mental clarity etc but it has greatly helped my endurance/stamina while playing socce…	03 24, 2012
A2GLLRG2NYRFY6	5.0	B000X9R72C	I've been a climber for years, and had developed some imbalances in the forearm/elbow from the singular crushing grip leading to some chronic pain. On the advice of my chiropractor, I picked this little gem up. I had only used it for a few weeks when the pain started subsiding, and my grip strength had noticeably improved.This tool is not for people to overcome arthritic pain or profound weakness…	06 18, 2014
A2PJ8KPL2LEHZ0	4.0	B000XHNBLU	Bought 2 of these as gifts to people with chronic pain, both LUV them and use them often. Replacement pads are easy and inexpensive. Adjustable enough for mild to severe pain needs. One of the recipients of this gift hates to go to chiropractor or massage therapist. This unit is used instead and she's very happy with it.	12 14, 2013
A342EH3C2ZXRHM	5.0	B000XHNBLU	I have several nerve issues from being hit head on in a wreck. I sit most of the day at work and have chronic pain in my SI joint (where the hip and leg meet). It's nerve damage that will always be in my body now. Anyway, this little baby is powerful! I only hooked up one side of the sticky pads for two shockers. It feels wonderful at my desk while I am working... I have used it maybe 20 times an…	08 21, 2013
AMMY5UU3WAHOY	5.0	B000XHNBLU	I wish that it came with better directions as far as pad placement, but that information is available online. A backlit screen and alternative power (ac adapter) would have been helpful. That's all the "negative" comments I have. This thing has a lot of power for somthing so small and lightweight. I just threw away the batteries it came with, and it doesn't seem to go through a good set of batter…	03 6, 2012
AQA9IORDJUTQ7	3.0	B000XHNBLU	The Prospera is an attractive TENS massager that works well enough if what youre after is a run-of-the-mill electric massage. It is not however a useful or serious tool for chronic or advanced types of pain such as peripheral neuropathy-type diabetic nerve pain.A lifelong diabetic with ever worsening nerve pain plaguing first my feet and then my hands, I decided to apply to find a non-pharmaceuti…	05 12, 2014
AX2PU9IDBXIWI	5.0	B000XHNBLU	I just got my machine yesterday as a gift. I cannot describe how great this pulse massage machine is, but I'm going to try. I've had shoulder problems for more than 10 years, with over 5 surgeries, that did little to relieve the pain and stiffness in my shoulders. I was told the only hope for pain relief was to consider bi-lateral shoulder joint replacement. At that point I stopped going to the d…	03 1, 2012
A3CTOYWB73TMM0	4.0	B000XWJW6I	I have a lot of chronic pain issues, and I purchased this to help relieve my pain while driving. It definitely helps, although it doesn't completely eliminate my pain. It's also a little difficult to figure out how to secure at the bottom/back.	11 16, 2013
A1JICRGJ51CHGE	3.0	B000Y1S94E	In my search for all natural pain relievers I came across this oil (which is really just essential oils that smells like ben gay). There were so many great reviews I had to try it. I do use essential oils and had I done a little more research I would have known it is comprised of: wintergreen oil, peppermint oil, lavender and eucalyptus oil - I already use all these and have them at home so I cou…	04 5, 2012
A356BSQXC58K0J	5.0	B000Y9V8KS	So much better than ice bags or frozen vegetables ... nice to use before bed ... aches right after and then no pain, so you can get to sleep ... works well for my chronic pain ... wish I could just buy a huge tank! But it really is worth the money!	08 19, 2011
A13QE2F1F4HH7J	5.0	B000Z759DG	I survive with chronic pain and look to many non-pharma. resources to find relief while knowing that cessation is not an option at this time. I often have both neuro-muscular and joint pain, The pain from neck through my shoulders and down through my lower back muscles was relieved immediately with no smell or greasy residue. Now I know that some have been crital of the lack of joint pain relief,…	01 16, 2011
A16PUD6V3KAZ0Q	2.0	B000Z759DG	Alcis Daily Relief Pain Relief Cream comes in attractive packaging- the tube and box give it less of a "sport rub" generic look and more of a high end, nature based image... The cream applies easily and absorbs easily and smells really nice- a fragrance that is not medicinal in the least and would even be acceptable as an every day bath product sort of a fragrance...As far as effectiveness- I onl…	09 6, 2008
A1DJ9FOEOA0WF1	5.0	B000Z759DG	Years ago I broke a finger on my left hand and didn't realize I'd broken it; I thought it was just bruised. But as time went by the finger kind of curved somewhat to the left and developed chronic pain that I assume was/is arthritis. Normally I have a very high pain threshold--which is not necessarily a good thing because sometimes I have to be half dead before I realize I am half dead--so I just…	09 18, 2008
A1DI0QY7ELHHSD	5.0	B000Z8X3ZG	This Arnica oil is a great product. The only ingredients in it are arnica and olive oil. No real smell to it (smells like the olive oil). Great for massages or just to rub on where ever you have pain. I have chronic pain and I use this on my ankles a lot. It takes the edge off for me. Have also used it on my hands on those rainy days when they seem to be achy. I bought this product from my local …	01 17, 2013
A34BXD6TZC3H7L	5.0	B000Z8YK6C	I had run across some information that hops were useful for treating pain. as I have chronic pain and I have tried a bunch of other stuff (some useful some not) I might give this a try. I found it very effective.	02 28, 2014
AF5OGMRUGIZRE	5.0	B000ZHJS0G	I have chronic pain due to severe arthritis, you name a joint, it has arthritis. I also have fibromyalgia. This is my first electric heating pad. I have used smaller microwavable ones but not one like this.This heating pad is a lifesaver, it really help me with both the arthritis pain and the fibro muscle pain I have, I sometimes can get relief by taking a hot bath too, but it is not practical an…	10 16, 2010
A1X23WYZW18N9J	5.0	B000ZHNKP0	This heat pack has become my best friend! It goes everywhere with me. It remains faithful and strong to reduce my deep, chronic pain. Compared to the myriad of similar products I have tried, it is definitly a five star winner!	11 21, 2012
AQ8T5VU0FM1JM	5.0	B000ZICOKQ	I have 2 chronic pain disorders and take 10 prescription medications. One would think that the medications would knock me out at night. Well, they didn't and I was having insomnia. I had a hard time falling asleep. I was waking 2 - 3 times during the night for 1/2 hour periods, and woke feeling exhausted. I didn't want another prescription medication. But I remembered an infomercial I had seen mo…	09 12, 2009
A3S26X1KI2X0DU	5.0	B001033QX4	I suffer from chronic pain back, neck, and joint pain as a result of Hypermobility Syndrome as well as several other conditions. This massage pillow gets deep into the muscles and really kneads away the pain. I have used every device imaginable, many for much more money, and nothing does the job quite like this. To get real deep massage use this and the Thera-cane.	01 13, 2009
AHZIT8KU23Q3U	5.0	B0010B8CGM	As an acupuncturist, I've dealt with a lot of patients who have "knots" in their back muscles. This is a great, simple way for someone to work those knots out themselves. I'm not saying it will fully replace a massage or acupuncture treatment if you have severe chronic pain, but it's a great way to lessen the amount of treatments you may need and works great for those with just a few sore spots. …	09 21, 2013
A1KAYM0ALA2F4O	5.0	B0010B8CGM	I was diagnosed with a chronic pain condition called Myofascial Pain Syndrome this past year. Because of a surgery I had a year ago I am unable to take any type of pain medications outside of Tylenol or narcotics. Physicial therapy was not working for my pain condition at all...in fact the therapist stopped seeing me because I was making no improvement. Trigger point therapy at the massage parlor…	09 15, 2009
A1TRVVG8NVDJZA	5.0	B0010B8CGM	She absolutely loves it. Easy to use and very effective for women suffering from chronic pain. I recommend for people of all ages though if you have ever had a tight muscle you can't reach.	05 2, 2012
A3TAB9FBIRP9ZB	5.0	B0010NMYDC	I suffer from daily chronic pain caused by severe soft tissue damage to my shoulder blade and neck area. Aleve liquid gels help provide more relief than prescriptions my specialists have experimented with. Most importantly it works fast which helps prevent my pain from morphing into migraines. So glad my migraine specialist recommended Aleve (which I was a fan of). This is a great deal~	06 19, 2011
A3MAVQ8G2JHPJM	1.0	B0010XKA6A	I paid over 220 bucks for this heating pad and I camt believe that it works the same as a 10 dollar heating pad...doesn't even get that hot..I have a chronic pain condition and im just so upset with this product I wouldnot rrecommend wasting your money in al seriousness there is nothing good to say about this product..i just got totally ripped off and im on a limited income and even more upest be…	05 8, 2013
A1INNQ3IDSPZ7G	5.0	B0011002BA	One of many supplements that I'm taking at the advice of my alternative practitioner to clean my gut in an effort to feel better from my chronic pain disorder.	12 2, 2013
A3CS0GM5T5FFFM	5.0	B00114P978	i had been on pain killers for over a year due to a liver disease and chronic pain, the medication ended up leaving my intestines not moving, after reading the web page on Digest Gold i thought i could`nt do any harm other than waste money, since i was using every laxative, fiber powder and even prescription medication for my intestines, nothing worked.i used this every day as directed, and after…	02 9, 2014
A25NAXTUXCU27L	1.0	B00117ZZK6	I am unsure what the lesser ingredients in this stuff is supposed to do but the major ingredient seems to be White Willow which is considered a natural substitute for Aspirin. This product can also cause stomach pain and it does for me. I had high hopes and bought 3 bottles at once hoping it would give me some relief from chronic pain. Without doubt different people respond differently to pain me…	10 9, 2013
A3TRFUL2T2SJ0S	5.0	B00117ZZK6	I ordered this product as something of a last resort. I have tried other similar products and they have not worked for me.I have chronic pain from numerous injuries that have occured over a lifetime (sports injuries, car accidents, falls, and so on - call me clumsy, or unlucky, I guess). These injuries have left me with pain in my jaw, arms, and one leg (all from having been broken), as well as i…	05 25, 2014
A31FXE29SOKBTS	4.0	B00117ZZK6	This Product is a good example of synergy whereas the combination of ingredients contained are more effective than any of the individual components would be. I have a lifetime accumulation of bone, joint and muscle injuries that cause chronic and sometimes acute pain. This product works as well if not better for me than many prescription meds. That said, it apparently does not work for everyone e…	07 12, 2014
AGB850R7DKMW4	5.0	B00117ZZK6	I have suffered low grade headaches and migraine headaches since I was a child (now 47 years old). My neurologists have had me on a spectrum of meds for pain relief for 20+ years (as needed and daily/prophylactic), including beta blockers, calcium channel blockers, anti-depressants, OTC (such as Tylenol, Advil & Aleve), anti-seizure drugs, and triptans (Imitrex and Maxalt). When I started taking …	10 24, 2011
A2WZ20EAAM1ANY	5.0	B00117ZZK6	The first time I took it, within 30 minutes, my pain had diminished immensely. The relief lasts a long time. I have chronic pain in my foot, which makes it difficult to walk. This pain reliever made walking so much easier. Even though it didn't completely get rid of my pain, it took it down to a level 1. Last night, I woke with my foot hurting again, so I took two and the pain diminished quickly …	04 12, 2014
A31RULW0KNYJ5H	4.0	B0011G0N2C	I started playing guitar a couple years ago, and sometime this year I developed severe wrist tendonitis. Serrapeptase has reduced the inflammation, though I am not yet able to play pain-free.I take three of these every morning (and really like that they're vegetarian), and there is no bad taste or side effects. This is worth a try if you have chronic pain.	06 26, 2014
A2M381AVZ1GRME	5.0	B0011G6HCM	Through research I learned that Robose Powder helps ease chronic pain - which i've had way too much of!This powder easily dissoves in water or juice... no flavor...I went to a naturopathic physician and she gave me her suggested dosage, for my body.It HELPS! and I'm thankful!	04 1, 2014
A23HHNFKMQX8DH	5.0	B0011ZFQH0	I want to first start off by saying that I am not affiliated with the company who distributes Zrii juice. My husband and I have been taking the Zrii juice for a week now. My husband was suffering from chronic pain from the type of work he does at his job and he says he can't tell a difference yet. Me on the other hand was able to see a difference in my digestive system which I have had problems w…	05 27, 2013
A31EC9RI3MGIYI	5.0	B001207G9A	ISOTONIX OPC-3 90 Servings for 3 Mnoths Supply!Originally, I heard about OPC-3 from my brother. The people that introduced him to it, are cultist multi-level marketers. In fact, I was completely dismissive of every story they brought up in my presence (healing diseased babies, remedying allergies, relieving chronic pain, communicate with the dead, etc). I thought "Yeah yeah, sounds good. Time to …	08 1, 2011
A1FPPFZ4Y56MX0	2.0	B001207G9A	I have suffered from chronic pain since 2000, and recently had someone who this product worked great for suggest I try it. I did and sadly, I found no relief what so ever where she said she had relief with in a weeks time.So, for me it did not work but for her it did .......................if you do try it, I wish you well.	10 18, 2013
A111ZJFMKOB5BK	5.0	B00120W9NI	Wow this is great for those with muscle , bone or joint aches . I can crack my joints with it where it would not be possible without it . I wish I had video recorded my first usage as my neck popped so loud a friend threw up and wow it revealed my chronic pain . You can wrap around the hips and use like a crowbar and get an awesome pop . Its better than a chiropractor , well at least it is for me…	08 25, 2012
A2X8FPCTQ32Y5I	5.0	B00120Y44A	I've been using my Jacknobber II for at least five years for sore, achy spots on my back and neck. Several weeks ago, I saw a Physical Therapist (PT) with the Pain Management Clinic I'm going to for pain from Peripheral Neuropathy. Since Western medicine isn't doing much to deal with my pain, she showed my how to trace three accupressure meridiens from above my knees to the bottoms of my feet usi…	09 1, 2008
A1WBRU3PLCGUEM	5.0	B00120Y47M	Hopefully everyone who suffers from chronic pain or seem prone to injury when exercising will discover the magic of self massage and trigger points like I did recently when I purchased The Trigger Point Therapy Workbook. However, the problem that occurs when you discover that so many of these nagging pains and injuries you have been coping with can be eliminated with localized massage, you will b…	02 12, 2012
A3K3J42QHNWABW	1.0	B00122JDXU	i purchased this to use in my physical therapy clinic to heat the tables for my fibromyalgia patients and chronic pain patients...it worked great for the first 5 times i used it..now it will not heat up at all..item lasted just long enough so that i cannot return it for an exchange..60 days....very dissapointed..so are the patients that liked it	02 20, 2011
A3OJXY61WE9J72	5.0	B00125X72A	With everyday use, it makes me regularly now! For any of you out there with chronic pain and are taking any kind of narcotic it is important to use these consecutively. All narcotics slow down your GI tract. Sometimes as long as a week. All doctors should already know to prescribe consecutively and most don.t. As an RN myself, I learned will working with my hospice patients. Constipation was wors…	12 5, 2012
A199H0GB2VCCFQ	5.0	B001271GZS	Disclaimer:I'm a University of California at San Diego grad in Physiology and Neurology. I am NOT associated with LifePak in any way. I do not sell LifePak. I am just a young woman with chronic neuropathic pain (lumbar and sciatic), and LifePak significantly reduced my pain.*** For maximum absorption/benefit, take 2X per day . . . WITH food! ***1) Here's why this works: This stuff is used by Olym…	06 24, 2014
A1DM38SR8B8ELP	5.0	B00128242G	Along with King Bio Good Mood Enhancer and Holy Basil. This helps keep me calm and feeling good despite chronic pain and a bipolar disorder. My doctor is aware that I use King Bio products and has approved the reduction in medication.	01 31, 2013
AOHCAGV869MH2	2.0	B0012BSOB8	I have MS along with chronic pain and fatuge that I would rather treat naturally then with medications. After reading the web site info about this program Fatuged to Fantastic I had high hopes for this product. I so want energy again!I bought a few of the supplements and took them all separately and on different days for a test run to be sure if there was going to be any side effects I would know…	05 14, 2013
ABVDTB0HI6AX3	5.0	B0012DABGC	I've had terrible sciatic back pain for about 12 years. Acupuncture worked to alleviate the pain, but became too expensive and was not covered by insurance. After resigning myself to having to live with the severe discomfort, I read about Meriva. I had just switched my multi-vitamin toThorne's Basic Nutrients III and was very pleased with it . So, I decided to give Thorne's Meriva-sr a try. It is…	06 13, 2013
A3HIFP00VOJDPE	5.0	B0012DABGC	This product has been helpful for reducing inflammation in my body that is contributing to chronic pain.	10 10, 2010
A30N9SS2G3RDAV	5.0	B0012NCJQW	I have chronic pain in several areas. I can put on tens unit to dull the pain and get some relief. I use my tens frequently and I need dependable lead wires to use my tens unit.	06 7, 2014
A1BUDTZYS4WVG3	5.0	B0012S5XSI	My chiropractor recommended this to me. I've recommended to others. And it's just wonderful. I haven't had to take any pain meds since I started using this.It's homeopathic and works instantly. Much, much better than any over the counter items you find at a drug store, such as the patches or bengay-like creams.I found the Traumeel gel to work better than the Traumeel cream, so be careful when ord…	06 7, 2012
A1N2B4UGMJO6YQ	5.0	B0012X68BE	This is a great natural pain killer and sleepy time aid. Highly recommend. A must for chronic pain sufferers. Two thumbs up!	06 7, 2013
AINNYZTHQGJ6L	5.0	B0012ZTW3I	Thankyou Amazon.com for the speedy delivery of Biofreeze.I was going out of town and I did not have a smaller tube to take, but you came to the rescue.This product really helps my chronic pain issues.Thanks	04 30, 2011
A3F2G2JW637PE8	2.0	B00132M2H8	I really wanted to try these and was hoping they would work for my chronic pain butafter just one I had burning from my stomach up into my throat so bad that I'mnot taking anymore.	06 29, 2013
A2C7N2347ETHGX	1.0	B00132M2H8	This product did nothing to relieve chronic pain in my back and knees. On top of this, I broke out in a severe rash on my arms by the third day of taking the pills as directed. My pain actually felt worse while on this. If I could give it negative stars I would.	12 22, 2011
A3LPZ98L421LRU	1.0	B00132M2H8	I have chronic pain in my back and hips. My husband bought this for me after it was recommended to him. I wish I could give it good reviews, but it did absolutely nothing for me. I kept waiting for it to kick in and magically take away the pain, but relief never came. Perhaps it would work better for those with occasional aches and pains.	03 31, 2014
AJZ6AU704SDH5	5.0	B00132M2H8	I have NEVER written a review, but feel compelled to share my experience with the hopes of helping others with significant pain. I have had THREE spinal surgeries; staph infection; hardware implantation, chronic pain and recently diagnosed with lupus and fibromyalgia. I refuse to take narcotics and instead, do my best to deal with the daily pain. While visiting Coeur D'Alene, Idaho I read an arti…	06 11, 2012
A32L0MRIJNB7NB	1.0	B0013CI02O	I have been suffering from chronic pain for years. It has gotten so bad I do not want to be touched, I can't holdmy husbands hand and I have trouble walking. Very difficult for a wife and mom of two young active kids. The blood tests show muscle inflammation and really nothing else. A friend told me about this product and I got very excited. I ordered it immediately. It never arrived. The trackin…	03 1, 2014
A2HH1D8R6DU6HS	4.0	B0013NHSF8	Helps keep me going. A long time chronic pain patient it is hard to keep up with all the products I need to keep living. Having this available at one stop shopping online is wonderful.	04 26, 2014
AR1IM2H5RR5WN	5.0	B0013OSJ7S	I was using another brand of MSM which proved itself effective in helping with chronic pain in my achilles tendon, connective tissue pain in my neck, and a few more minor complaints. I have now switched over to the Jarrow formula, and I continue to get excellent relief for the problems. I haven't noticed any differences from the better known and more expensive product.I will be sticking the with …	02 8, 2013
A12DQZKRKTNF5E	4.0	B0013OSJU0	SAM-e is often recommended for fibromyalgia patients - of which I am one. The recommendation is usually to start with 200mg for a week, and then go up to 400mg for another week before finally taking 800mg a day, in an attempt to quiet pain receptors and reduce inflamation. I've read that some have great success with this 'natural' anti-depressant, however for me, I couldn't continue taking it as …	02 3, 2013
A171WGVLT4FFZ9	5.0	B0013OUWEQ	I have been using Tribulus in combination with Avena Sativa for 4-5 years now to increase libido and sexual functioning which had been severally decreased due to prescriptions for chronic pain. I have found the combination of supplements to be very effective. It doesn't provide the immediate or dramatic response of something like Cialis, but taken over time I've definitely experienced a stronger …	09 24, 2013
AAFMMXIEMPUO5	5.0	B0013OVW0O	I have a chronic pain/tendonitis syndrome and this product has helped me more than anything else. Recommended by my Dr, I take 200mg once a day (in the AM) and that seems to be enough for me. I have tried every supplement on the market and this is the only one that has actually improved my quality of life. If you have any symptoms relating to chronic pain or anxiety, I suggest trying Sam-e. It's …	05 25, 2012
A1UTUCXOCZ36A6	5.0	B0013OVZAG	My husband was under chronic stress due to life long PTSD and Chronic pain. He has/had ADHD with anxiety and many other complications. This has been a miracle in our lives. He stopped his methlyphenadate weeks ago yet he is now the most calm he has ever been since I married him 4 years ago. This GABA is awesome- no side effects, no sudden crash as med level wanes. It has stopped his spasticness -…	07 12, 2014
A30638B9S2GOM8	4.0	B0013OX9XW	Shortly after I received this product I had an injury to my shoulder and my doctor and physiologist told me not to take this in case I needed surgery. They didn't want me to take anything with anti-coagulant properties. Fortunately I didn't need surgery, and completed my physical therapy about 3 weeks ago. At that time they cleared me to start taking the Jarrow NattoMax. I'm not sure if I'm seein…	06 13, 2014
A1WI0Y6Y6XDZS4	5.0	B00142DOW4	I have been suffering with scoliosis, multilevel herniated discs since 2008. All of this led to sciatica in the L/leg and bursitis in the right hip. I had back surgery - laminectomy 2010 and the pain never stopped. have tried everything under the sun including years of physical therapy. expensive rubs, prescription meds, otc pain meds etc., I read the reviews on this product and felt it was not e…	02 28, 2014
A37IRE9GZ0CZ7I	5.0	B0014AWE6S	After being offered yet another anti-depressant or sleep medication with awful side effects, I discovered Valerian. It works great and I sleep great on it despite the chronic pain that was keeping me awake before. It's potent stuff. Don't take it unless you're in bed already because you will become sleepy soon after.	03 28, 2011
A1TFDL0DOPIPB6	5.0	B0014JOBXS	I chose this B12 supplement because it is easy to administer to the whole family. It dissolves in the mouth for optimum absorption. Best of all this is the B12 spray with the least amount of ingredients I could find. There is no added sugar, but it tastes just fine. It has a very light sweetness to the taste. It is only 500mcg, another reason why it is good for the whole family. Be aware that it …	04 17, 2013
A31HE83MU98GBV	5.0	B0014SVCL8	I have been taking the Schiff Move Free pills for about 2 weeks now. I suffer from posterior tibial tendonitis in my right foot from a hiking injury. This has been a very debilitating injury that causes a lot of foot pain. I have custom-made orthotics to help. Regardless of all the things I've tried to get better, the pain has been hanging around; it's very frustrating!I am happy to save after ta…	09 20, 2008
A2QI2NTDTMK2FV	5.0	B0014SVCL8	I have been taking these for a week. Perhaps its a placebo affect, but I do feel a spring in my step lately that hasn't been there. The recommended dosage is 4 pills a day during the loading period, but I have only been taking two a day. These pills are huge, larger than any mega-vitamin I have ever taken. They also do not have a taste, making it easier to swallow them.I want to believe in this p…	09 17, 2008
A2RNK4TW1FPXEF	5.0	B0014UCBNY	I bought it for chronic pain in my hip. I was pleasantly surprised to realize it also helped with pain in my shoulder.	04 16, 2014
A1N3BCLYQHC069	5.0	B0014UCGS4	I prefer a product like this for it's all natural and is free of the as debilitating as not sleeping side effects most sleep aids cause. Valerian root is the base of the drug valium, it's where the drug gets its calming/relaxing effects. I found using valerian root in conjunction with melatonin is the best way to go to sleep. NOTE: this supplement is used for its sedative-like qualities. While no…	04 21, 2014
AMCLI7DYUVBLP	3.0	B0014XHC6M	I bought it for chronic pain in the neck and shoulder. The foam is firm, but its finish tends to make you hot and sweaty. I usually put a pillowcase over it. Would be nice if it had a fabric case coming with it.	07 8, 2013
A2WR8WQCYIE889	5.0	B0015B2RHW	This product is outstanding. They also have a regular cellfood. I have to take narcotics for chronic pain and when they build up and I feel like I need to take more, I use the cellfood and I'm right back to my small dose. Excellent product.	12 31, 2011
A2HTH9FRED2X29	5.0	B0015G4XD8	I am taking this and along the way learned about enzyme deficiency and also have chronic pain... I love it	04 4, 2014
A13BOHZ3VSX54O	5.0	B0015G89SS	Ordered this for my mom who has been suffering chronic pain for a while since she has a disc in her neck. She just had her sugery more than a month ago (Cervical Fusion) and thankfully it was successful. She can only take 2 tablets at a time for now until she gets better but I will have her take the 15-30 per day soon.	03 12, 2011
APDBBRXIKIOQA	4.0	B0015G89SS	I have been taking Wobenzym N for 3 months. I had read that it could be a solution to my ongoing issues with physiological back pain. It does help, but for awhile, I thought nothing would help. The pain is still there, but now I can function, and do most things and activities that were prevented by the chronic pain issues.On the other hand, it is expensive, and on a fixed income, it may come to t…	01 3, 2014
A1Q38O2VNBZWG3	5.0	B0015G89SS	I have spinal stenosis and sciatica. Exercise and NSAIDs offer some relief but really I was having a lot of chronic pain despite this, and I thought it would be a good idea to cut down on the NSAIDs.. I don't recall who recommended this, but I did a bit of research online and learned it had been in use overseas for decades with no ill effects and that many people found it helpful. I tried it,and …	06 5, 2014
A3MQH2DFOCMT55	5.0	B0015G89SS	Very effective anti-inflammatory. After a long period of discomfort., pain, misdiagnoses, and ineffective medication, Wobenzym has provided a great deal of relief. I suggest anyone with chronic pain give it a try.	03 10, 2014
ARBF4BJYKO9U5	4.0	B0015G89SS	I was on prescription OA pain meds for many years. They worked well, but they were also contributing to digestive issues. After some research, I tried this product and some other enzyme products. For me, Wobenzym seems to be the better long-term alternative for relieving my chronic pain over the meds. They don't reduce the pain as much, but they make a positive difference, and my digestive system…	08 10, 2013
AYFLR4KE0E99I	5.0	B0015G89SS	It may not be fair for me to write a review on this product. I am a family nurse practitioner whose practice focuses on Complementary and Alternative Medical (CAM) approaches. In my 30 years of practice I have found enzyme therapy to be the single most powerful approach for restoring balance to the body. I recommend a lot of this enzyme and a host of others. Have seen the use of Wobenzym N turn l…	12 7, 2011
A4WEEUIPK96U8	5.0	B0015G89SS	I am a chronic pain patient for over 20 years due two two near death motor vehicle accidents. It wasnt until i met a pain specialist that explained the benifits today i am narcotic free and will never stop taking wobenzyme n. Good luck, and read the additional added benifits.	02 4, 2013
A2SAB06QJY9JM5	5.0	B0015G89SS	I have had some long standing knee pain- at one point taking Advil every 4 hrs. I saw a knee specialist that x-rayed and said the good knee had a little arthritis in it and the knee that hurt showed nothing! He stated I may have clipped off a piece of meniscus( reason for sudden pain) or slight tear. I elected at that time not to have a MRI but treated by physical therapy( bike,Pilates) and exper…	04 5, 2014
A3063F7PEA30IM	3.0	B0015HSQ5I	I bought these in a frantic panic to get rid of hemorrhoids that have plagued me since pregnancy. I needed them desperately when I purchased them. Since hemorrhoids aren't something anyone wants to discuss, yet everyone reads info about because they are quite painful and you want all the info available, I'll try to be as thorough as possible without grossing anyone out.First, I never knew how bad…	11 18, 2012
A12SLF4GNPPFRZ	5.0	B0015KGH92	I use it almost daily & love it.It came as expected,packaged well & I am so gratefull to have it. I suffer chronic pain & this has helped. I don't even need the highest setting	06 29, 2014
A2WI89SDQ36CLH	2.0	B0015KGH92	This was the replacement for the most recent in a series of 4 or 5 good quality Sunbeam heating pads over the years. My wife has chronic pain issues, and a trusty heating pad has been important, and frequently used. We have learned that with use, the pad gets less flexible, to the point of being brittle. That's OK, it's expected.What was NOT expected was that this newest one, after only a handful…	02 22, 2014
A20WEEYX2YQXW1	5.0	B0015KGH92	I got this to use for my chronic pain management and chose the big size as I am a big person with a lot of space to cover. It ended up being used by my tiny mother-in-law because it covered so much of the area of her osteoarthritis pain. I'm using her smaller one and may have to buy me another of the big ones.	01 24, 2013
AK3IZTINP3PAM	5.0	B0015NZ6FK	I always sleep with a sleep mask - considering I have chronic pain that causes poor sleep, I don't need the disturbance from light. I've tried many sleep masks, but I always found they slipped too easily or let in too much light. Not so with this one! It holds earplugs in place well, too. It took a bit of getting used to - mostly "how tight or loose do I want it?" but once I got that worked out, …	01 12, 2009
A2WX8REGY23RQU	5.0	B0015QXLHM	This is a wonderful supplement that I highly recommend, especially for people who suffer from chronic pain conditions. It calms inflammation, supports the immune system without over-stimulating it, and it helps me get a good night's sleep. For people who suffer Fibromyalgia or an auto-immune disease that involves chronic pain as a symptom; this supplement can make a big difference. I have been ta…	06 13, 2013
A63S9B9MKG11O	5.0	B0015R2F0U	Can feel this product work for bulging disc, arthritis, stenosis. I feel the pain come back when I have not taken this product, in chronic pain and will continue to buy this product.	08 1, 2013
A3IXLX6PJRPVP3	5.0	B0015R2F0U	I have taken this for the arthritis in my knees and back and it has decreased my pain significantly Unfortunately I have run out a couple of times and the pain returns Now at a very good price I can have it auto shipped and not run out againthe ingredients are natural food source anti-inflamatoryGreat product recommend it to any one with chronic pain who doesnt want to risk the sie effects of pre…	11 23, 2010
A34G9DN1VVUVN8	4.0	B0015R2F0U	I've been taking Zyflamend daily for the last four years with wonderful benefits. I had been taking up to 20 Advil a day for chronic pain prior to that--and it didn't really help, just barely kept me functioning (along with physical therapy, acupuncture, and yoga). I was skeptical about Zyflamend since I already eat an anti-inflammatory diet, but once I realized I can't eat enough to get the medi…	10 15, 2011
AY7QT3K5NSR1Y	4.0	B0015TCS5K	This does help a great deal to ease chronic pain in my upper back and improve my posture, but it's the dickens getting it on right. There aren't instructions so you kind of have to just look at the picture and try to match up to it. My husband figured it out the first time so that I could wear it, and I made a point not to completely undo it when I took it off in hopes that it would be easy to pu…	06 12, 2014
A35F8KFLI0YZQH	3.0	B001688VEW	I used to have great posture growing up. My mother was very diligent with her daughters having proper posture, manners, etiquette, etc. I was also a serious athlete until I was injured in college so I know my muscles, (especially in my back, my core) were strong and helped ensure that I maintain such posture. After my injury that ended my sports lifestyle, along with a busy worklife including the…	02 20, 2011
AE9ROAEQ02CR7	5.0	B00168BU5E	This is a terrific product that was delivered within 24 hours. It's been a pain reliever for family members who are suffering from chronic pain.	10 23, 2013
A3F5ESVF6X4NXO	5.0	B0016A66Y2	I have fibromyalgia and have had chronic pain for yeaars. My son gave me a bottle of Curamin for Christmas,because he was taking it for back pain and thought it might help me. OMG...after one month my muscle pain was almost completely gone. I feel like I have my life back. I have rcommended it to everyone I know who has pain! My other son even has it shipped to Germany where he lives and won't go…	04 23, 2013
ANSG0KT06L0Z0	5.0	B0016A66Y2	I have tried EVERYTHING imaginable to get relief from inflammation and chronic pain. That includes drugs and herbal remedies. I found out about Curamin when searching for relief from inflammation and pain caused by herniated discs (the pain from my neck radiates into my arm and hand). I started noticing relief after 4 days of taking Curamin. Within 2 weeks my pain EVERYWHERE was gone. I even got …	07 3, 2013
A2XM0VBB3NQXNV	5.0	B0016A66Y2	I have had great results from taking Curamin. I started taking 2 3x/day in November, and it really helped stop the chronic pain. My sister-in-law started taking it in December (1 3x/day) for sciatica---she can now actually get up out of a chair and teach dance class! Her students can't believe it, after 2 years of such debilitating pain. As for me, I have regained strength in my arm and hand, can…	04 12, 2010
A3VZ7493KHR3DS	5.0	B0016AZFB2	After multiple surgeries including a failed fusion, I've lived with my share of back pain. Anyone who has glanced at my X-Rays usually cringes and offers opiates. Drugs are good for acute pain. Chronic pain is often untreated. I have been a Tiger Balm user for over a decade and today was my first day of Merry Hempsters. It was a pleasant surprise to have the usual muscle spasms dissipate. So far …	02 11, 2014
A54YM0OFI9SCS	5.0	B0016B7TC4	I have used this for well over a year for menstrual cramps and it works great! This has also helped a friend who has chronic pain in her neck and shoulders. Since Cramp Bark is an anti-spasmodic it works to relax her sore muscles after a long day at work.	09 9, 2013
A1SEY0B3LV7WKN	5.0	B0016GZ4OY	I had one just like this from the same company made many years ago. It lasted years . It takes all the pain away from my double fused spine plus I have arthritis running along from the tail of my spine to the top of my neck. I do have to take daily medication , because of chronic pain but on bad days I put this little back back in the microwave and then put it on and it takes all the pain away. I…	01 14, 2013
A27O3PSY0GX8FE	5.0	B0016L0ZZC	Having suffered from chronic pain after a car accident this product was a welcome tool in my arsenal. Not wanting to live on Rx pain killers this natural product was right up my alley. Thankful for the product and the availability on Amazon. Fortunately I only need it when I've overdone things and my body reminds me. It's always on my kitchen shelf!	12 6, 2013
A72JJF64FJT10	5.0	B0016L4T0O	I'm a young woman with chronic pain from a 3 year old injury. About 10 years ago, my mom gave me some ice packs from this brand and i used them on my knees after working out (I'm active and so injury myself often). She had used them herself after her own injury. Anyway, I ordered a new Thermamed cold pack because the old ones weren't staying very cold anymore and they are the best of all the ice …	12 20, 2010
A1FQLT6WY5K3KQ	4.0	B0016L7DH0	I bought this gift for a friend on an emergency basis; his suffering was very acute and he had not slept in many weeks, could not leave the house to even get to chiropractor. The device arrived earlier than expected, in about 3 days. He used it as directed and reported that he did receive some relief from it, albeit not perfect. Within a couple of days i noticed he was able to finally leave the h…	05 23, 2012
A2TPT7UFIPKZ9Y	5.0	B0016N09J2	Actually, we got our first couple when my wife was in the hospital after back surgery. She has chronic pain and ice seems to really help. We ended up wearing our first couple (which the hospital graciously donated) after about a year. Found these and ordered a case. They are super cold when frozen, yet very pliable. If you need an ice pack that is "da bomb", these are it.	12 7, 2011
A3MUKJV8BU4CXS	5.0	B001709LB6	My husband has had several back surgeries and lives with chronic pain. He absolutely loves this item!!!! It's a great "massage"!!!	12 2, 2010
A10UI4K4SJ57L3	3.0	B001709LB6	I originally purchased the SBM-305 (as near as I can tell, the Costco version of the SBM-300) for my Gram who has chronic degenerative low back pain. She loves it so much that I decided to get a chair massager for my mother, who has always had pain/knots/tension in her neck, shoulders and 'under' the edges of her shoulder blades. She also has chronic low back pain from an auto accident. I thought…	02 22, 2009
AHI605CQ4I19C	5.0	B00170BJ3Y	This is the second Homedics PA-5H massager we have purchased. My husband suffers from chronic pain and uses this msassagerto get him through the day every day so it gets a lot of use, maybe more than normal. The first one lasted about 3 years and finally the handle cracked, we didn't hesitate to buy another one. Best one we could find at a good price.	05 31, 2014
A35FNJ5Y31V90K	5.0	B00170DAZO	I ordered the VM 150B Mat Massager because, 1)the price, and 2)one woman rated it highly for use for her fibromyalgia and chronic pain. I just received mine, and totally agree. I've been in super-bad pain for days and just hooked it up. The directions say not to use for more than 15 minutes at at time, but 15 minutes was not necessary. To test it, I set the upper and lower back only, with heat, a…	08 12, 2011
A2QOVG2WVF0Z7V	5.0	B00171P9WK	I ordered this and started taking it before I met the doctor that makes this supplement. He is very smart and this product is great. It helps to reduce Fibromyalgia and other chronic pain symptoms. I now go to the doctor that formulated this supplement, Dr. Greg Fors and my condition has improved by leaps and bounds. If ordered, it's benefical to find a good specialist that can help diagnose your…	06 6, 2013
A2PISFI9M8JISM	5.0	B00171P9WK	I was skeptical at first and the first two days I had headaches. I was determined to continue to use it because other reviewers said it took about a week to see results. Six days later the pain is gone. I have hoshimoto and fibromyalgia which can debilitate me. The time I started this I was in chronic pain and now it's just gone. I recommend trying it but be patient. I'm glad I was!!	05 31, 2013
A3UHDUQ5MKBFRQ	5.0	B00172HEAY	One may not think this cream will work, but they'd definitely be wrong. Everything Topricin is touted as being it definitely is. I've been using Topricin for quite a few months now and originally began using it when I received samples of it for the purpose of review. I was really astounded at the true effectiveness of it. As a person who suffers from chronic pain I don't play around when it comes…	04 10, 2014
A27WB5BCNQ93QX	5.0	B00172HEAY	My wife suffer's from severe spinal stenosis and after 3 drastic surgeries at one of the world's best orthapedic hospitals, after 8 years she has tried everything to relieve the agonizing chronic pain that has made our life hell. We came across Topricin and it was like a miracle! It worked so fast my wife was able to sleep in our bed and actually feel better. She woke up smiling not crying. We ca…	11 4, 2010
AQBZ89HCN6HAB	5.0	B00176B82A	I suffer from severe chronic pain and have for years. I have tried almost every over the counter and even some prescription topical pain cream/oils out there and this is the best. With most products they only last a few minutes. Po Sum On lasts a long time. It has a bit of a kick but doesn't burn like some creams/oils do. I would say it takes my pain down about 2 levels which is awesome for a non…	06 11, 2014
ARL3S9OLWBLLR	5.0	B0017JHSDA	First off I am an RN. For some reason this is not available anywhere I've found in US pharmacies. I think it's because the 10mg of hydrocortisone (powerful anti-inflamatory) would be considered prescription and not sold OTC.My situation:I have a chronic pain injury and have been on a narcotic analgesic under my pain management Dr's care for the last 5 years.Everyone seems to know this can cause c…	02 16, 2014
A3OXHLG6DIBRW8	5.0	B0017OAH8I	These Good Sense Sleep Aid Doxylamine Succinate tablets have the same medication and strength as Unisom SleepTabs, at a fraction of the price. I have chronic pain issue that makes it hard to got a solid night of sleep, so often take both name brand and generic sleep aids. I am happy to report that these work just as well as all of the others!Highly Recommended!CFH	01 1, 2014
A23J57DT7W7JLW	2.0	B0018NYRTS	I did not notice any changes (I had a bad neck chronic pain that i was trying to get rid off).Additionally, you have to take 4 pills to get to the dose	06 20, 2013
A3NFO6KW5IZKZB	4.0	B0018QS5A2	I have a bad lower back. While in RTW-Pain Management this spring, I saw a lot of these lying around in the Physical Therapy room. They're fantastic for when you have a stubborn knot of muscle pain anywhere on your body. You can lay on top and roll around on it, put it under your shoulder, hip, where ever. You can even use it by holding it against a wall and rubbing your back up and down against …	10 5, 2011
A1TFMKE29UAWRT	4.0	B00194HH4S	I picked these up at a mall kiosk years ago; little did I know, then, that I would develop chronic pain issues. They've been a lifesaver. And last winter, I discovered they're a nifty bedwarmer, too. Pop 'em in the microwave, stick 'em under the blankets but over the sheets while getting ready for bed... toasty warm. Not the intended use, of course, but hey - it works! :-)	09 1, 2011
A21BEQOZ990A9A	2.0	B00194HH4S	I have had these before and truly love them!!! The help my chronic pain issues so much, but with that's said I have to keep replacing them because eventually the material wears down and the wheat and grains come out of it everywhere!! This one it happened about two months after I received it which was 2 years less than the previous one from another seller! Love them but disappointed in it's longe…	03 3, 2014
A10A7R59SRMCOV	5.0	B00196WNFY	I bruise easily and have chronic pain so I had high hopes, but I guess Arnica didn't work as well as I'd hoped it would. But the seller was quick and great. It's not their fault, thus the 5 stars	04 24, 2013
A1G4LQJBGKJVT9	5.0	B0019GG2K6	I have chronic pain and must remove and reapply 2 pain patches every 3 days. I used to have to scrub my skin red to get all traces of adhesive away.Girlfriend in ER told me they used these, I can see why. Just a few swipes on skin quickly ,painlessly, and throroughly removes every speck of adhesive. I've already used up 1 box, and need to order more. I don't want to ever run out of these handy li…	09 2, 2010
A1MYH9A4XZ1SYA	5.0	B0019K7W1U	I have researched marine phytoplankton extensively, and I have been taking this for 6 years. This particular phytoplankton is the exact same one used in ZMP 400 and FrequenSea by Forever Green [ ZMP400 also includes zeolite] This high quality type of multi-species plankton is the same as what it is in UMAC, as it comes from the same source, Unique Sea Farms. After trying many natural products thi…	02 14, 2014
A19FE33L5BUQMA	5.0	B0019LPMDY	See below of the reasons we are taking this product.10 Health Benefits of Olive Leaf ExtractPublished on August 6, 2011Olive leaf extract is a strong, natural antiviral and antibacterial substance that is being used more often for many different types of medical conditions. Here are ten health benefits of olive leaf extract.Immune System SupportBecause of the antiviral and antibacterial propertie…	12 10, 2013
A60O4VHHP7TEJ	5.0	B0019LPMDY	I read about this in a magazine and decided to try it with my doctor's permission. I have chronic pain and multiple other medical issues and it has helped lower my cholesterol and control my chronic pain. The first couple of weeks on it, I felt terrible with a lot of pain and flu like symptoms because it was working to rid my body of the toxins in my body but then after that I feel great. I have …	09 4, 2011
AUN6OJ31CQ0JV	4.0	B0019VYI4S	I have been taking the Nopal cactus tablets twice daily for about ten days now. Most literature says you need to give it nearly a month to see results, but in combination with Nopal juice (2 oz. daily) I think I am noticing a slight improvement in my lower back, hip and sciatica pain. It may be too early to tell, but data suggests that Nopal is a powerful anti-inflammatory and can help reduce chr…	05 21, 2013
A29FSIG0XVWFU	4.0	B001A10G2A	At least it did for me. I get a good 8 hous of sleep when I use them. Have chronic pain and it is difficult to sleep at times, but these worked for me.	02 23, 2014
A2KU01PVO8VHP9	5.0	B001A3E08E	It met up to our expectations and it is very comfortable to use even it is weighted. I have a neck injury that is going on two years and it helps relieve the chronic pain and my husband likes to use it ...he had a neck injury 5 years ago.	09 18, 2012
A2088716DE0UR6	4.0	B001A3E08E	My wife is fragile with many ailments, but she used this with no problem and liked it. She has chronic pain conditions and this would give heat all around her shoulders. I worried about it slipping off since theirs no tie, but she said that it was no problem and that it stayed on her shoulders.Recently I was surprised that she heated it up and sat on it. She works all the time on the computer. I …	04 17, 2013
A1K1PE89F0RVM	5.0	B001A42R1A	XyliMelts were recommended by my new dental hygienist who said she was told about them at a dental conference by a well known hygienist guru.I ordered them at around four in the morning because I was up as usual because if my chronic pain syndrome and the dry mouth caused by my pain pills.I got them quickly via Amazon and have not been up again this time of night due to the dry mouth. Now I'm up …	02 14, 2014
A2CJN6S30KGPFW	5.0	B001A42R1A	My scripts for asthma, heart disease, chronic pain, bladder, prostate, etc. diseases dry out my saliva. Buy this and be happy.	06 19, 2014
A2ZDADZWB6WODK	5.0	B001A5X7TA	If you have aches and pains in your joints, tendons or muscle tissue, there is nothing so calming and pain relieving than these patches. Depending on the size of the area you are trying to cover, you can size them down if necessary. Leave them in place for 12 hours (or even longer hours if necessary). I have chronic plantar fasciitis in one foot and after two weeks of Tiger Balm Patches during th…	11 14, 2010
A6FIAB28IS79	4.0	B001ADHQHG	You could do much worse than simply lie flat on your back and leave the rest to this mechanical device, for which all sorts of extravagant claims are made--it balances your "chi," aligns your meridians, provides instant "self-esteem" (I'm not kidding). Be sure to read them for any placebo effect, but rest assured that, even without the hype, this thing is capable of providing immediate "symptomat…	02 22, 2009
A1C508HLJ5134	5.0	B001AKZTXM	I purchased my first Elasto- Gel pack about 20 years ago, and am still using it daily. I have a chronic pain illness, and cold packs allow me great comfort. These are ideal for treating any area of painful inflammation. They are moist cold, and retain coolness for about 30 minutes. I have tried other gel packs that were less expensive, and they are not nearly as effective. I have undergone sveral…	12 19, 2012
A3O52P7WIXD3M5	3.0	B001AM44DG	I have chronic pain in both wrists and I've found that keeping my wrist wrapped most of the time makes it manageable. Of all the many, many wraps I've tried this is always the one I come back to. I just wish they'd make three small improvements.1. Put the scratchy side of the velcro face up so it doesn't get irritate my wrist when the ends aren't quite lined up.2. Taper the top end slightly. Goin…	04 11, 2012
A22UTO15QQWPDI	5.0	B001AO134C	I was diagnosed with chronic fatigue syndrome two decades ago and my life has been a process of learning to manage that (plus chronic pain issues). B vitamin deficiency was suggested as a potential part of the problem about a decade ago so I started taking b-complex supplements. These are by far my favorite. I do notice a difference with the time-release, I take them at night so I'm digesting the…	12 29, 2013
A3GPZBG291U9TR	5.0	B001AOCY4A	I am very impressed with the benefits that this supplements provides. I have suffered with a chronic pain condition that was undiagnosed by a dozen PHD's. A hair analysis showed that I had no lithium salts in my system. after several months of using this product my pain has been reduced by 75%. great product!	01 12, 2011
A1583TKYN2H21S	5.0	B001AXYCF0	I suffer with chronic pain from spinal degeneration and arthritis. This balm brought such relief. It doesn't stain my clothes either. I would def recommend it to others.	02 28, 2013
A2PJ4NS527AAZC	5.0	B001B5JVIA	Im going to tell you straight like it is. This whole aging process is just not for me. The minute I turned 49 I think every spring in my body sprung. Arthritis, carpal tunnel & tendonitis in both hands/arms, sciatica in both legs & now plantar fasciitis in both feet with a nice side of neroma or possibly metatarsaligia. Even I roll my eyes when I think about it. It has gotten so ridiculous Im sur…	04 17, 2014
A3O94T9Z5DO294	3.0	B001B7FM2M	I suffer from a chronic pain disorder so I thought I would give this product a try. This product did not have a noticeable effect on me however my condition is rather extreme so I give it a three out of five just to be fair even some strong prescription drugs like gabapentin don't.work for me either, It may work for others but for me its a no go. Secondly it has a very strong and unpleasant smell…	02 24, 2014
A2D5GHOP0DKLKD	4.0	B001B7FM2M	Since I found Pain RX, I won't be without this supp. I deal with Fibro, OA and mess from hip replacement....so lots of chronic pain. I keep pharma pain meds to minimum.Someone here said, chew them, I do NOT, company says swallow them.	03 21, 2014
A315Q3YUJA8QP4	5.0	B001B7FM2M	Literally as effective as narcotics in pain treatment. I recommend it to everyone I know suffering with chronic pain. It does smell like Valarian but, so does Valarian; be an adult and deal with it if you want the positive results ;)	12 21, 2012
A7OP2Z6KVFFYY	5.0	B001B8GW0M	My mother uses these for knee pain and she swears by them. They work better than any analgesic in pill or topical form that she has tried, and believe me ......she's tried many! Safe and effective. She has colitis, so she really has to be careful what she takes as far as pills goes, so these patches are a great alternative! I have these sent to her in large quantity (enough for a couple of months…	06 22, 2013
AFH75PQE69TSI	4.0	B001B8PIIE	I was skeptical about this device, but when it went on sale on an Amazon deal, I figured I would give it a try. I suffer from chronic pain due to a severe spinal injury, and sleeping can be challenging. If you follow the directions and do the 100 point cycle, you will get so drowsy that it will be difficult to do all 100. I have also found I am less likely to wake up after an hour and not be able…	10 7, 2011
A3OYX47Q967JTY	5.0	B001BFD8FM	I had been suffering intense pain two months after a mastectomy. Ibuprofin was having no effect on it, even Demerol could only bring the pain down to a 4 on the 10 point scale doctors use. The things I read about it on the discussion boards at the cancer foundation websites were depressing. So many women suffering the same pain without relief for many years. Their doctors either didn't believe th…	03 3, 2009
A24EQ4E1FRE6F6	5.0	B001BJV1YI	I bought this heating pad back in March of this year. I have chronic pain issues from my neck down to my knees. This heating pad is terrific. It's more expensive than the ones in Walmart but It has held its shape it doesn't scrunch up and what I like most about it there's no time limit on it. Some nights when the pain is really bad, I'll lay on this heating pad and it is so soothing. It's very so…	12 9, 2012
A1H0SHH6CBZBQN	5.0	B001BVNSRO	Excellent brace that acts as a shock absorber for a wrist injury & surgery from a ulna fracture & TCFF displacement. The support helps reduce further exacerbation from chronic pain around the wrist, especially when accidentally jarring the wrist. At impact from jarring it acts a shock absorber.Outstanding acquisition. I will looking acquire a couple more for a permanent solution.	12 4, 2013
A183ZERU67GJ90	5.0	B001CA94H2	I read several years ago about chronic pain. I have neuropathy and the article stated that people who have had chronic pain found that if they took 500 to 3,000 mg of ginger it would help with the pain. So I tried this by taking 2 pills daily with ginger force. After a small time of day, the pain seem to subcide. So now if I have lots of walking and other activities, I find that the New Chapter G…	08 18, 2011
A2DETMWL49NE37	5.0	B001CP7B90	With chronic pain, there is no miracle cure outside of prayer. I try different products and sometimes I find a product I like. Mobisyl is one of those products. The cream is easy to apply, absorbs quickly and doesn't smell. I don't have 100% success when I use the cream but enough success to highly recommend it.Amazon does offer a larger size but these tubes are better if travelling or dealing wi…	08 22, 2010
A14TUWXDA5WQ7W	5.0	B001CY9ZFE	Thought about trying this stuff for the past few years but the price always turned me off. Picked up a bottle for half-off on clearance from my local Food Coop and gave it a try. Wow! Great results from day one. Would definitely buy it at regular discounted price offered here.I have "crunchy" joints that crack and pop loudly (knees in particular) and this stuff lubricated the hell out of them, al…	01 6, 2012
A2JJEP4BY3LZTI	5.0	B001D6YXIU	I live with polyneuropathy. Which means Chronic pain and nerve damage. This little sweet device helped me create a different stimulus to help me meditate on it instead of the chronic pain.I still have pain and its not cure! I want to make that clear. The sensation overrides the nerve pain. The sensation of it rolling across my skin help deal with the pain.So for me its a tool/toy.	09 7, 2012
A2BEMBEPP8TXXV	5.0	B001DKFDS0	I've had 3 spinal surgeries,and the CYBERTECH ADJUSTABLE BRACE is the best brace I have found in 10 years of searching.It even helps with my chronic pain.So glad I found it on Amazon.	08 31, 2009
A3TYYXIVUWXQPN	1.0	B001DWGFN0	I suffer from pretty severe chronic pain, and am very sensitive to the quality of eggcrate mattresses. This is the one that gives me enough cushion that I can sleep all night.Edit 4/6/2014: They changed the product very substantially from my previous purchase. They used much much cheaper material that just crushes down, and also changed the cut so there is much much less foam in the pad. It was w…	03 28, 2014
A2L1WOL3CPMLZ7	3.0	B001E0T72M	I am taking this in conjunction with curcumin, pycnegenol and hyaluronic acid to treat a knee injury/inflammation. I read a scientific paper by a physician that discussed natural anti-inflammatories to take in lieu of prescription drugs for long-term chronic pain and selected these four substances. The paper mentioned that curcumin and boswellia together work better than either separately. I do f…	03 22, 2014
A3CTOYWB73TMM0	3.0	B001E0W7HO	I really wanted to like this product - I have heard great things about arnica for its pain relieving properties. I suffer from chronic pain, and I am willing to try pretty much anything to relieve the pain. I like that this product is all natural, and is missing that nasty menthol smell that other pain relieving topical creams have.However, there were two major issues with this product. It does s…	11 17, 2013
A2VQWV1HMW99AS	5.0	B001E0YTSE	What's to say? It works well and Amazon has the best price as best as I can tell. It's not easy to find Tiger Balm locally, it's not at Target which is where I'd expect to maybe get a better price.I have a constant pain for which I take pain killers. If you use an ice pack on a chronic pain, this is about the same relief. I can't take pain killers or wear an ice pack at work. Tiger Balm to the re…	05 31, 2014
A8N7OUFDKTK1E	5.0	B001E3ZMMS	Dealing with chronic pain now for over 5 years, I find that heat helps calm the muscle cramps I regularly get. I first learned about the company, Warm Whiskers, YEARS ago when they were just starting out. My first animal/heating pad from them was their lamb of which I have 2 and use as I would a traditional heating pad. Their wraps such as the leopard are all WONDERFUL as they are the most versat…	07 27, 2012
A14Q585H59ZKGQ	3.0	B001ECRW9U	I purchased this at Bed, Bath, & Beyond w/ a 20 percent off coupon. It's currently 200 bucks there. It helped my Restless Leg Syndrome, which was the reason I bought it. Because I have very sensitive muscles due to various chronic pain disorders, I was okay w/ the discomfort I felt using the machine b/c it helped RLS symptoms.I used this 4 or 5 times a day for about 10 minutes at a time. On day 4…	08 31, 2013
A2LMHFAMK73WTN	5.0	B001ECXILG	If for some reason you can't, or no longer want to take over the counter pain meds like Ibuprofen or Acetaminophen (Tylenol), these will work. I've been taking two a day every morning for Fibro pain, and hip and shoulder pain for the last ten days and it works wonderfully. Even for headaches! It takes a good 6 or more hours for them to wear off on me so I sometimes take a few in the afternoon as …	06 30, 2014
A2DILH2XREKZPQ	5.0	B001ECYGH6	This is the best massager I've ever used. I've experienced a few as my sisters and I have purchased different types of massagers over the years for our mom who has chronic pain throughout her back, legs and feet. You can get a deep tissue massage, an isolated massage, an area massage... etc. beacause of the concentrated power in the small percussion area and the easy to use design. For an amazing…	03 5, 2012
A39CMHF5T2HQY3	5.0	B001ED1H90	I have been dealing with chronic pain in my body for approximately two years. And even though I've been taking this product for five months it helps minimize the pain.	04 17, 2014
A24A2Q33CU7QBA	5.0	B001EPQ43C	This product is great for relieving moderate anxiety and nervous tension. Most people experience moderate sleeplessness due to these reasons. Calms Forte helped me sleep right away thanks to its relaxing effect. This product is different to the other sleep aids because most of them work as sedatives whereas this one deals away with stress. I think it is great to take it even when you feel you can…	01 6, 2012
A2HLOHVNMZHDHP	5.0	B001EPQ7A2	Works to provide temporary relief from nerve related pain, only thing that worked on cracked tooth nerve pain. Have long term spinal injuries & progressive stenosis and an abdominal nerve damage collateral to a surgery which all adds up to persistent chronic nerve pain. After 3 years taking various prescription nerve pain medications for abdominal nerve damage, which had minimal effect with adver…	09 9, 2012
A2KG1A08URL1RH	5.0	B001EVKWS4	If you have never been in pain and used a TENS machine you will be thrilled to see how well these small and portable devices actually work. The electrode pads do the job quite well and are available in Tan Cloth or Premium white and the choice is a matter of personal preference. For the most part I prefer the premium White Pads because the adhesive backing is tackier or sticker and they appear to…	03 22, 2014
A1CH9Q2DA4VY5N	4.0	B001EXNMWU	..This is miraculous stuff though you have to be careful with its use. Not recommended for medical reasons, however, it does remove pain for more than 4 hours is you have chronic pain. It's also odorless which is a plus. It dries out the skin so avoid overuse.	10 17, 2010
ABTJDECJCG0B1	5.0	B001EXSQAS	I've been diagnosed with a chronic bacterial infection that has caused chronic pain for about 15 years; the past 2 years the pain has been nearly debilitating. I recently started taking antibiotics and have been steadily improving, but the improvement has been very slow. After about 7 months of taking just antibiotics, my Dr recommended Banderal and Samento. I started taking these two supplements…	06 16, 2013
APU9A37MX6Q70	4.0	B001F0R9EY	Although it's difficult sometimes to tell if certain supplements actually do what they are supposed to do, I'll say that I believe GABA does enhance your mood. I am already on an antidepressant for chronic pain, but I never felt that the antidepressant altered my mood at all. Now I find myself thinking of things in a different light, and feeling blessed for the life I have. I ordered this supplem…	04 22, 2014
ACVNF8ZF4VHEB	5.0	B001FOQXR4	I received this product in exchange for an honest review on my blog.I rarely give products five stars, but this one deserved it. The gel works quickly and helps ease the tension that I feel in my back muscles. My husband, who has chronic pain, said that the gel helps him and offers noticeable relief.I like the roll-on applicator because it keeps my hands clean.You can read my full review on my bl…	07 1, 2014
A141YB19ED93G5	5.0	B001FV18SQ	My partner raves about this product. He is 75 and as a body worker has played havoc with his hands. He complained of numbness and chronic pain. Within one week he reported a noticeable decrease in his pain and regained complete feeling in one hand and is close to achieving the same with his other.	09 1, 2013
A2VK6430X835R8	5.0	B001G6ZRF0	I have had sciatica, very intense pain in my right leg, for over a year now. I had surgery to remove a piece of the bulging disc that was putting pressure on this nerve. A few months after having this surgery, my pain started to return. I was determined to stay out of the operating room again, so when I saw an infomercial for the "Tru Back", I was tempted to order it but it was over $60.00. A rev…	02 9, 2009
A250M88M3P5783	5.0	B001G6ZRF0	My back was instantly hooked on this thing.It is not a miracle that it does a good job. Simply resting your lower back on it for several minutes, you will feel the difference throughout the day.I work more than 14 hours sitting atthe computers and my neck and lower back have chronic pains. But using this definitely helps to ease the pressure on spine. You will notice the pain diminishes greatly f…	04 5, 2011
A3UOC65LMDF649	3.0	B001G7QG2M	I have chronic pain and take a lot of magnesium in a separate form to help combat pain and inflammation. I was looking for quality calcium without magnesium because it is hard to find calcium that contains quality magnesium that when taking in high doses, as I have to do, does not upset my stomach. This TwinLab calcium contains the quality calcium I was looking for but not the magnesium (it has m…	03 5, 2013
ABC68JUCPTVOE	5.0	B001G7QGYA	This is the granddaddy of the capsicum-based topical pain relief products.It is potent. It will burn you (temporary extreme discomfort with no lasting effects) if you put on too much.I wouldn't change a thing though, sometimes you need something potent.There are milder options. Try any of the other creams with much lower concentration of capsaicin if you're not ready to go big.* Other capsicum pr…	02 22, 2013
A216ZPHNLTYRB0	5.0	B001G7QGYA	I am a 32 year old nurse practitioner with chronic neck pain for about 2 years now. I have been treated by a chiropractor for 5 months for a subluxation at the C1-2 vertebrae. The natural curvature of my neck is returning but I have continued residual neck stiffness and pain deep in the neck tissue as well as a numbness/tingling of my scalp. I decided to try capsaicin after watching Dr. Oz's segm…	10 18, 2012
A1SEX72ZDWK956	5.0	B001G7QGYA	For my chronic back and joint pain, this is the only non-steroidal and non-NSAID medication that ever worked for me. Substance P is the chemical pain messenger released by capsaicin. This disrupts the chronic pain messages given by damaged nerve endings resulting in chronic neuropathies. Other treatments like steroids and NSAIDS have terrible side effects. Grateful for this helpful alternative to…	04 5, 2013
A2E4CSW8FTJZFS	5.0	B001G7QGYA	My spouse relies on this product on a daily basis. He has chronic pain from a botched laparascopic hernia repair. The capzasin improves and enhances distraction therapies and lets him slip past the persistent pain to sleep at night. Be aware: not everyone can handle the hot hot hot of this cream. It is subtle to some, like my spouse who is in constant pain; but for others, this cream is too much.…	01 8, 2014
A3HOZ6EWOZL51A	4.0	B001G7QH6M	I gave it to someone that deals with chronic pain it the wrists. (carpel tunnel or arthritis or something. can't recall at the moment, sorry)Anyway, She said it work better than whatever the Doc prescribed	06 29, 2014
A3R4794K2RVU1S	5.0	B001G7QH8K	Much like Tiger Balm's cream, there is a lot of pain relief packed into this patch. This patch would be perfect for body parts with a bigger surface area like the back, chest, arms, legs, and neck. Also, it reduces the possibility of a strong smell and sticky residue.Personally, for me I've used it on my elbow and back. Since I tend to use pain relief during my sleep, it's important to make sure …	08 20, 2011
A121N8ETRSZ3NJ	5.0	B001G7QHOE	My mother uses this for chronic pain and has determined that it works better than anything else we have tried.	12 17, 2012
A1C61F8U5QIQ9C	5.0	B001G7QHOE	Arnicare Arnica Gel is a very effective and non-toxic pain medicine. My mom uses it for chronic pain caused by swelling and my uncle has post-polio syndrome and it works well for him too. It non-addictive and about the only OTC pain medicine my mom can take because of drug sensitivities. It seems like when you first put it on that it wont work, but a few hours later, it comes to your awareness th…	10 1, 2013
A2JS5LL8BY6NVL	5.0	B001G7QHT4	The Icy Hot patches help me handle pain from arthritis and fibromyalgia. I have lower back pain all the time, and it occasionally becomes severe due to sacroiliac joint inflammation and lower back nerve pain related to fibromyalgia. The Icy Hot patches do not make the pain go away, but they make it bearable. The patch really does work for about 8 hours, long enough to make it through the work day…	12 26, 2013
A35I88QZ44D14T	4.0	B001G7QHT4	Works as expected Excellent for the onset of acute pain. Not for chronic pain where heat much betterQuite satisfied!	12 31, 2013
A2N6CSN1QBTOIB	5.0	B001G7QRN0	I am repeating & extending the *original* Percogesic review here for this double pack product.BE FOREWARNED that the "extra-strength" Percogesic is *NOT* Percogesic in the original formulation. It may not work as good. This *original* formulation is the ONLY product I am giving a glowing review....IMO, the *original* Percogesic product with (active) ingredients of Acetaminophen and Phenyltoloxami…	11 19, 2009
A17QIFEBEKHA9W	5.0	B001G7QRN0	I first discovered Percogesic in 1976. I had long suffered chronic pain and desparately sought out something new..something that would truly work. Percogesic was the most expensive over-the-counter pain relief offered and as a test, I decided to find out why it was that way. Evidently, Percogesic has an antihistamine muscle relaxant as part of its makeup and with the aspirin-free pain fighter, th…	11 4, 2010
A3MYTRLRFFTKMY	3.0	B001G7QRQ2	Luckily, I don't have chronic pains, but I did use it after a few hrs of outdoor basketball. It sort of helps (think Advil or Ibuprofen) but the smell is just too intense to leave your house and be in public after applying it. I gave some to my dad who has more of lingering back and knee problems and he shared that the patches are more effective. Over all, 3 stars.If you are looking for some reli…	07 11, 2014
A2RSODHM5W0T2K	5.0	B001G7QTYC	I have been taking this product for 8+ years. I suffer from chronic pain, and it helps tremendously. I don't know how, but it does. I have taking the ingredients separately but the effectiveness is not nearly as good. It is a magic combination.The only drawback is that it is not always available and it is hard to find.Thanks Amazon and thanks nature Made.	01 9, 2008
A1MT5M4HLF2BMA	5.0	B001G7QUVE	This was a great deal - two boxes of three tubes each. They're so handy to keep in your pocket to manage chronic pain. The small size is great, and the special cap keeps contents safe. (Just turn upside down with the clear cap on, and turn to release pellets into the clear cap one at a time). If you drop the tube, the pellets stay inside. I usually take 3 for milder pain, and add more for more se…	05 6, 2013
A1HMLOUCO2XAW1	5.0	B001G7QUVE	I have chronic pain and even though I take prescription meds sometimes they just aren't enough. I've used the arnica gel with success so I thought I would try these as well. And they work! It usually takes 2-3 doses(as per instructions) to get relief, but at least I know I'm taking the smallest effective dose. And lets face it, its a matter of dissolving 5 tiny, tasty pellets under your tongue no…	02 7, 2013
AM8H6B2XAAG3X	4.0	B001G7QUVE	My brother ( an MD ) recommended this for pain. I have had chronic pain since 1997 and I am on many pain relievers, so this one didn't do much for the pain, but for others it may work. Shipped on time.	12 19, 2013
A9383ATQ2WMOL	5.0	B001G7QUVE	I have been in chronic pain for 3 years due to a rotator cuff tear and mild labrum tear or the shoulder... Doctors said I could do surgery but it will heal on its own with physical therapy... Well after three years of getting worse before it got better the pain spread to my back/neck... Nothing worked... I usually take aleve everyday..I just started taking the pellets... Wow.. The first day that …	07 22, 2013
AAZ6RWFZGZ0NZ	5.0	B001G7QZBO	When you're having chronic pain you'll try almost anything. I checked with my doctor first and she did recommend this product. Several neurologists do for migraines. Within 2 days I felt like it was doing something....I was still getting headaches but they were less severe. It's been 2 weeks and now I tend to get just headaches rather than full-on migraines. I've added another herb called butterb…	07 16, 2013
A2B8GMXCMN6HNZ	3.0	B001G7QZSW	I don't think I've noticed a reduction in pain with this product, but with such extreme pain this just may not be strong enough. If I do anything physical my pain is increased a lot. Perhaps this will help a bit with the everyday pain if I just stay in bed like I need to. The topical arnica helps a bit too. As my bff, who also suffers from chronic pain, says: These things are 2 percenters and if …	06 21, 2012
AJJ8AOARB095P	5.0	B001G7R414	I started taking this along with Bromelain on 4/26/14. It has changed my life. I have Juvenile Rheumatoid Arthritis. Chronic pain every day living on Tylenol. Even steroid injections in my hips. After only taking this for a few weeks I have no pain. I take 2 tabs in am/pm along with 1 Bromelain twice a day. Even exercise with no pain. So nice not yo have to take Tylenol every 4hrs to function. Sl…	05 11, 2014
A17QN4J622LW46	5.0	B001G7R4T6	My husband had RSD...a nerve condition that affects different parts of his body and causes chronic pain. One part that happens to be affected is his poor prostate (poor guy)He had alot of difficulties....if you are needing to look into Saw Palmetto, Im sure you already know what Im talking about. He was having pains and difficulties voiding urine because his condition had enlarged his prostate. A…	04 16, 2014
A1BTHDZ3R9VFM8	5.0	B001G7R4TQ	I have chronic pain everyday, I can't take any prescription painmedicine ( I am allergic) to most of them. This product helps with painAnd also give a little up lift mentally. I would say to start on theLeast amount possible. The only side effect I have had is if I take a high doseFor a week or so and then forget to take them or lower the doseBack down. I get agitated and blue but just for a day …	08 24, 2013
ALXFN5BF1H691	5.0	B001G8Y9RA	I tweaked my neck bad enough I can't turn it without pain (which makes things awkward, not to mention dangerous when driving - think lane changes or backing up), or even open my mouth enough to eat normally. Grabbed some of this stuff at the store yesterday, 'rolled' it on, and while trying to turn my head a lot still hurts, I can at least function fairly normally now, and have even forgotten my …	10 13, 2012
ABNLVXKILZQN2	5.0	B001GAOIII	I have terrible rheumatoid & osteoarthritis in my knees and am 80% cripple. Chronic pain is my MO.I hate taking meds but I have no choice if I want to be mobile at all. I am prescribed Vicodin and it does help.Because this product has the same main ingredient as Vicodin, I can use it in conjunction between using the prescription meds.I do not mix Goodys Cool Orange powder with any liquid at all. …	09 26, 2011
A3IVA9STC4KHA9	5.0	B001GCTWLE	I gave the product 5 stars since it is so effective. I am glad I found this and am using it but wish I had purchased a smaller dosage (250mg or 500mg) first to build up to this 1000mg.I started weight lifting/body building 15 years ago. I had to take a break for the last 3 years to recover from three complete ankle reconstruction surgeries. This spring I got motivated to start back up, but at age…	08 21, 2011
A1NWSWH6ICF174	5.0	B001GCU09C	Muscle aches, strains, pulls, and chronic pain can be relieved by using a little bit of this sports rub, and rubbing it vigorously into the affected area. Please remember to wear gloves when applying it. Works great for fibromyalgia pains.	05 13, 2014
A3479SUY06GWJH	5.0	B001GCU09C	I use tiger balm all the time(5 years) and I love it. Tiger balm works wonders for nerve pain. I am medically retired from the military and have chronic pain in my back, neck, migraines and neuropathy. I apply this at least 4 times a day and without it my pain med intake would be alot higher. You definitely need the ultra as I find it much more effective. The linement works well too but not quite…	05 31, 2014
A3ZCIEUX68DEZ	3.0	B001GCU254	I ordered this after seeing a segment on the Dr. OZ show about how it helps very well for NAUSEA. I have chronic DAILY nausea that affects me greatly along with my severe chronic pain. I have only ever found one Rx med that helps my nausea at all, after trying a dozen Rx and OTC meds. Unfortunately my brilliant medical coverage does NOT pay for my month's supply. I am prescribed one every 8 hrs, …	11 13, 2013
A1Y6J21QJRTSX0	5.0	B001GCU6KA	Tired of hearing people whine about fish burps! Would you rather eat 5 lbs of fish a day?I have Arthritis and Heart Disease. These pills take care of them both.I switched to the Mega Red tiny pills, not only are they way more expensive, I could barely walk in a week with CHRONIC stiffness and pain.I switched back to these fish pills and in a day or 2 returned to normal.I take two 1st thing in the…	11 21, 2012
A14L2ZKF864EBK	5.0	B001GFCW86	For those of us with chronic pain from injuries or surgeries, or arthritis, this is the product that will save you pain on a regular basis. Recommended by my physical therapist after becoming frustrated with pain patches, smelling like Ben Gay, and taking too many aspirins, this is cooling, numbing relief. It is easy to carry with you and apply without affecting those working around you. Amazon h…	01 14, 2013
A9BBS3XBSKVLV	5.0	B001H0ANQ8	I have had some medical issues with extreme fatigue and chronic pain. I found that mixing this product with ice, fruit, made for a wonderful nutritious meal and/or snack. With hypoglycemia, I found this product to be very beneficial in helping to stabilize my blood sugar.	03 19, 2013
A1JXV4SWMTR3XF	5.0	B001HCM7AQ	Melatonin is a master-hormone produced by the pineal gland deep in the brain. It is mostly produced at night, but only in the dark. If you have street lights blazing into your bedroom or sleep with a nightlite on, you're in trouble. If you work nights or stay up very late, you're also in trouble. If your health isn't great, ditto. While most people don't need to pay extra for the liquid or the su…	04 29, 2014
A2VP8LFZBPOQG1	4.0	B001HEN9Q0	I am currently wearing this one after a recent soccer injury. Like the other reviewer said it isn't comfortable, definitely not painful to wear but you never forget you have it on.This is the kind of brace that is good for giving those hurt ligaments and tendons a rest by restricting motion. I would say you have 60% or so of your regular motion.I would definitely not buy this model if you are loo…	07 1, 2009
AWSLSPNVNIPMA	5.0	B001HEN9Q0	I had a knee replacement nearly six months ago. It was good for the first four months, but then my ligaments became too loose. I'm looking at options/going to Physical Therapy to try to fix things.My PT gave me a similar brace for $130. I didn't want to pay that much so I thought I'd try this for $20. I figured it it didn't work I could return it. Well, it's great. No brace (other than a custom-m…	01 12, 2014
A1RQCQCQPFWTNW	5.0	B001I3STE2	This is the best supplement I have ever taken. The pain in my knees was so bad. The stiffness from sitting at my desk for long periods of time and the embarassment when I couldn't get mobile for a few minutes. That is now gone. This stuff works I mean really works and you don't have to worry about liver failure as you do with acetiphetomin (sp?). Everyone wiht joint pain, knee pain, back pain, ch…	07 7, 2009
A22G5JZTMVQ4O3	5.0	B001I45XL8	Like so many good reviews I have nothing but praise for this product. Since there are some really well written ones that I fully agree with out there I'm just going to throw in my personal experience since it has been incredible.When I decided to buy this I was on a sleeping schedule where I'd go to bed after 6am and wake up sometime around 3 or 4 in the afternoon and it wasn't really the schedul…	06 12, 2010
AO8ACABS4V804	5.0	B001I4NOJG	This handy massager is excellent for pin-pointing areas of debilitating pain and working it out of the body via direct pressure (Shiatsu massage) that you apply by squeezing as lightly or as tightly as you wish. You can rotate the balls manually, thus deepening the relief. The illustration shows use on the neck, which is wonderful, but with the use of the cord on one end, you quickly learn to use…	07 5, 2010
A210WQUFB6VKYH	3.0	B001IDLH5U	needed a new one since the one i had for a few years was starting to get worn. I have chronic pain in my ankle and wearing this sometimes helps	12 5, 2012
A2DPYMNI2HCIOI	3.0	B001IHXFQK	My husband and I have used this product for a couple of days. I don't know what I expected when I purchased it -- certainly not an intense massage that was equivalent to a human masseuse working on my head. My husband, who does not have much hair, says the device tickles too much. I have a good deal of hair and I find the sensations produced to not be too ticklish but soothing, especially on the …	01 5, 2011
AM6O8240VDHZ5	3.0	B001J1O2B2	I've got quite a history of trying to overcome my back pain - just look over my reviews. I have advanced degenerative disk disease and mild scoliosis. My biggest source of pain is hyperirritable muscle knots and spasms related to my skeletal abnormalities. My doctor looked at my xray and said I have the back of an 80 year old. I was 57 years old at the time, I'm 59 presently. I've had good result…	12 17, 2013
A2UU4VPLQNZWO	4.0	B001J9K5PG	... but it is a large tablet, be prepared. Its also a tablet... not a capsule... so the yellow coloring comes off on anything it touches. Curcumin has been a life changer for me. My joints are so much better. I don't limp anymore and I am rarely in pain now. Its a blessing for me whose chronic pain and joint problems limited my daily life.	03 7, 2013
A1DMVJMXHIPKPE	4.0	B001JCXJTW	I suffer from chronic pain in my neck and shoulder. I'm delighted to find a product that is designed to stay comfortably in place and doesn't require repeated trips to the microwave to re-heat. (Man! I sound like a cranky old lady!) Anyway, I'm pleased.	03 14, 2012
AGLI92W6L1TZ1	5.0	B001JCXJTW	excellent product...i have to buy one yearly,.only last like 10-11 months,.,..but worth it. highly recommended for any chronic pain home therapy	01 3, 2013
A31MX6WS9DFX4R	1.0	B001JCXJTW	My husband and I loved this heating pad. It is a great shape for shoulders and necks, where my husband has chronic pain. But we bought it in January and it stopped working at the end of March. When you plug it in, the blinking red light comes on, but when you push the button to turn it on low, medium, or high, it just keeps blinking red and stays cold. We tried Sunbeam's 'Reset Procedure' with no…	04 12, 2012
A16SSYIQM3T5TL	5.0	B001JCXJTW	Bought this wrap for my 82 year old mother who suffers from the pain of rheumatoid arthritis for Christmas 2013. She likes the 3 heat settings and that it is powered by electricity. It also targets two of her more chronic painful areas, her neck and shoulders with one wrap. Previously, she had to get up to go back and forth to the microwave to heat her wraps that would cool before she was ready f…	01 3, 2014
A27XSWMNQM78DY	5.0	B001JCXJTW	I suffer from a degenerative muscle disease and as a result I experience chronic pain in my neck, shoulders, and upper arms. The relief I get from using the heating pad is remarkable. The device does its job well. I have it hooked to a long cord and actually wear it while working in my kitchen, as well as when I am sitting.	12 27, 2011
AR47S5Q6I16ZQ	5.0	B001JCXJTW	I have fibromyalgia, which means I have chronic pain that often manifests in my neck & shoulders. For years, I've tried to find something that I could use while I work on the computer/sit in my recliner.This wrap is PERFECT. So much so, that I'm buying a second one to leave at the office.	11 27, 2012
A2XOFRJ24E8B5J	4.0	B001JCXJTW	I purchased one of these for myself a number of months ago and it jus up and died on me about a week ago - I miss it so much because I have chronic pain in my neck and headaches that this helped. Is there any possibility that I could get this replaced as I have not had it very long.The recent two I gave to my sister and to my son. They love them.I miss mine..Thank you for any assistance you could…	02 1, 2013
A1RY0NS4NUX8MU	5.0	B001JCZGKM	this SlumberHeat is so wonderful.. it is not hot hot like most heating pads.. it is a gentle and soft heat. perfect for those who suffer with chronic pain. A+++++++	01 29, 2011
ARWSA206BMQHQ	5.0	B001JPIV3S	I am amazed by the quality of this heating-pad . . . definitely a cut above many other models, and worth the extra investment. I rely on moist-heat therapy for management of chronic pain ~ I actually have a hydrocollator unit at home (due to an old neck injury). My work necessitates travel and I get quite sore when I'm 'on the road'. This product makes the benefits of moist heat therapy something…	02 1, 2011
A1VYAPJRIDQ2U	5.0	B001JSTAIK	For those upset about having to squeeze the little pump a zillion times the first time you use it: Just blow it up with your mouth, then attach the hose from the pump. Took me two big breaths, but then again, I've got nice lungs.During physical therapy I used a more sophisticated device to stretch my neck. When I told the therapist I wanted one for home, I was contacted by a sales rep who said it…	03 11, 2014
A1ULFIAALW6S5V	5.0	B001JSTAIK	I read that some people are experiencing pain. You should not use this product more that about 10-15 minutes at a time and about every other day. I found if I left mine on too long my neck gets really sore. But if you do as I suggested then I think it will help. I love mine and I have two, one for home and one for travel. I am a physicist and I live with chronic pain from in operable degenerative…	08 29, 2013
A16T60UMLQ31H8	5.0	B001K1HYIE	I have tried every heating patch known to man...the way over priced Thermacare, to the $.97 Capsasin ones they sell at Walmart. Everything works for 15 minutes or an hour or so, but they quit. Beyond Body Heat says 12 hours on the box & they last 11-12 hours. I am NOT kidding! I looked everywhere for them & can't find them, I can only find them on-line, so I will just continue to buy them on-line…	07 1, 2014
A1C7Y31S5QXNTR	5.0	B001K1LN86	The pad is gently warm in one minute, and reaches maximum heat within 3 to 5 minutes.With the pad laying on top the body it gets very warm, the pause and/or off button turns off heat at any point.The instructions say to not lay on the pad. When I tried laying my leg on top the pad, the captured heat was intensely uncomfortable.Curious how hot?> 1. I laid a candy thermometer between pad & body = 1…	03 5, 2014
A2B8R96NNS8H8E	3.0	B001KYNWB4	I have been looking for a compression glove for my hand to help with chronic pain I have from a previous injury. The good news about the Handeze is that it does seem to help. It is a good amount of compression, and it does keep my hand warmer which helps a lot. Pretty much every other aspect of the product is negative however. The product just seems like a very low quality product. The holes wher…	02 14, 2014
AOZ6FDBL9EX4J	4.0	B001KYQD6U	I frequently used to take Mobigesic, which was discontinued several years ago, to reduce the chronic pain and stiffness associated with multiple sclerosis. Like Rite Aid Backache Relief Caplets, Mobigesic was a magnesium salicylate compound, but it also contained an antihistamine ingredient, phenyltoloxamine citrate, which further helped to reduce inflammation in the muscles.Because Backache Reli…	09 5, 2011
A1T3PV7AOCE7I8	5.0	B001L15304	I don't wax, and I don't do anything of that sort - However I had a torn ligament injury in 1994 and my knee has not been right every since. I have a medical background and I am familiar with the active ingredient (Lidocaine), which has all kinds of analgesia uses. It is the same or similar they use before they do dental work, sutures etc - You are numbed up with Lidocaine or Novocaine - though m…	06 20, 2011
ABJFO63NAC73U	5.0	B001LF39RO	Taste is pretty good for what it is (fish oil!).An affordable way to get EPA and DHA! Has helped with my chronic pain and dry eyes. I don't have any blood work, but know my blood pressure is down and I wouldn't be surprised if my LDL levels are down (not that they were very high).DOSE: I take 3 teaspoons a day in a shot glass.We NEED EPA and DHA in our diet, this is a great way to get it! Thanks …	12 5, 2012
A33SRQPQIDWSTH	2.0	B001LRPW7C	I was encouraged by the reviews of other users, but I've been using this product consistently since May 23, and have only gone to the bathroom about 3 times!! I suffer from chronic pain, and because of the opiates I use, I may need a stronger product. Alas, the search for relief continues.	06 15, 2011
A1DCRMYWQYQOZN	5.0	B001MQ7TKK	These I bought before getting a set of the enamel ones, and was surprised that these larger balls are actually easier to use. I like them very much, and they arrived quickly and as described (in a blue box). The chime noise is pleasant, although I'm not anywhere near the proficiency of some of the YouTube video demonstrations. I've had them for over a week now and still rarely put them down. They…	10 18, 2011
ATJB6XIVPX6EC	5.0	B001N3WHRM	I suffer from severe degenerative joint disease and deal with at times immobilizing pain in my knees. Total joint replacement has greatly helped in one knee, but I am awaiting surgery on the other. I have tried just about every kind of oral and topical pain relief. Someone highly recommended this, and although it was very pricey in the health food store, I bought one. To my great surprise, the ve…	12 21, 2009
A1V6MC9HC0GSKC	5.0	B001NN5QP2	I've long suffered with chronic pain and have tried numerous products, medications, alternative therapies, etc. I did not expect to find so much relief with this product. WOW, highly recommend!! I cannot even describe what a great help it has been to me. Excellent.You can cut into strips to fit whatever part of the body affected. I have used on my face/jaw for muscle pain when clenching at night.…	04 26, 2011
A35733PT3955ZG	5.0	B001NN5QP2	This medicated tape does wonders to relieve the pain of plantar fasciitis in my foot. The tin contains a huge roll (157 inches) of tape that's about 4 inches wide, enough for several months of using it 3 or 4 times a week on my heel. The tape is heavy cloth on one side and the other side has a layer of brown sticky medication that melts somewhat to stay attached to the skin. After applying to the…	01 14, 2012
A553X8PCMH3EC	2.0	B001O1FNPG	Uncomfortable and only stays on for 60 minutes. If you have chronic pain don't bother! Okay if only for occasional pain.	10 7, 2013
AQ09957RGY193	5.0	B001O1FNPG	I've always found heating pads with low/medium/high settings to never have quite the right temperature. With this heating pad, I have no issues adjusting the amount of heat. The size allows for full coverage of my back and relieves chronic pain that I have in my spine. Many people don't like the fact that a lot of these pads have automatic shutoff. This unit does shut off automatically if that is…	01 1, 2014
A26ILKEJWCVWU4	5.0	B001PL7SXK	I have LMND (lower motor neuron disease) with severe chronic pain. My neurologist recommended this. The excruciating morning pain does seem to have lessened after 3 months of use.	01 16, 2013
A3IYN3RW154JIO	5.0	B001PM15XI	I have chronic pain and this heating pad helps me make it though the day at work. I have had several heating pads, and this one is exceptional. Most heating pads either are not hot enough or too hot. This one allows the user to choose the exact temperature (in degrees). Even the cover is plush. I cannot say enough about this product. The only thing I would change about this product: I would want …	01 7, 2011
A18CBKCV28ZZ7M	4.0	B001QFZL16	While the claim that these last 8 hours is ridiculous (the only way they would last that long is in a temperature controlled room and not pressed up against a warm human body), they do last exponentially longer than a typical freezer gel type ice pack. I'm lucky to get 20-30 minutes out of a standard ice pack, but I can get 4-6 hours out of the CryoMax. I've seen a few reviews where people say th…	06 25, 2012
A3EVS9661KJQMD	5.0	B001QG5F0W	Hello..I rarely leave reviews but i HAD to leave this one. First of all the package ships fast and although it says 5-7 business day I usually get it in 3 days max. Talk about improving mood...WHOA!!! I feel amazing & upbeat as well as energetic. I suffer from chronic back pain for over 9 years now but this helps so much that I take half the dose of my pain meds and much less frequently. For anyo…	07 3, 2013
A2V4DV8659FIPP	4.0	B001QG5F0W	Well I ordered this product because I have TMJD and have been taking pain relievers etc. And after years of that I believe that my brain has depleted is natural dopamine due to down-regulation from taking pain relievers daily.It does help sometimes which I am glad, because I have tried many supplements for my pain. The only other ones that helps my TMJD are Phenibut and L-theanine. Those are rela…	05 29, 2012
A1PN15JV8K38G9	5.0	B001QXY62I	I have tried many different hot/col therapy pats and this one outshines them all. I spent twice the price on clay-filled mats that only last about 6 months then loose their elasticity. These mats stay flexible all the time, and they stay cold longer. I'm returning to buy more for myself, and one for each of my sisters. A fantastic product that's given me hours of relief.I wish they would sell a m…	08 13, 2013
A2EG302Y1DJHXU	5.0	B001R6GD0M	For the past 3 years I have struggled with debilitating chronic pain following a failed spinal fusion. I am on 100mcg of transdermal fentynal & 8mg of dilaudid 4x a day & still my bad days are more than my good. Half the time I couldn't get out of bed. I was wondering why I'm putting myself through this. Finally I asked my dr what would happen if I got pregnant since I had a scare (while on an IU…	08 27, 2012
A2CC7GVFA7XLPB	5.0	B001RQYF1Q	I am a physical therapist and I came upon this product about 6 months ago by accident. I tried it on myself, then a few of my patients. It worked with over 95% efficacy.I also use it when I hike the 14,000 feet mountains here in Colorado as a point of prevention to knee and foot pain. More importantly it has changed the lives if my patients from 14-83. I use it on 60% of my patients as a tool to …	09 12, 2010
A2ZNIRSRD1XF80	3.0	B001RQYF1Q	I have chronic pain and tense muscles. When I used to go to the chiropractor they would put athletic tape on me and it was the most wonderful relief of pain ever. This product, however similar does not stand up to what was previously used on me. I cannot get this tape to stick on me for more than a few hours. I have done everything recommended and it comes off so easily that it's almost not worth…	07 18, 2013
A3O09FA8D1BSEU	3.0	B001RYWZN8	Love the warmth but hurts one of my disfigured toes. The warmth helps ease the tension and aches that comes with chronic pain.	11 7, 2013
A3SOF65CIG0CMB	5.0	B001TAFB86	I have chronic pain, fibromyalgia and spinal stenosis and this works so well. sSometimes its hard to find but I order a bunch. Dont care for the applicator but am getting use to it. It comes sepratly and you put it in the top of the bottle but it doesnt fit well.	05 12, 2014
A13V4RE2OTUDEO	5.0	B001TNQKLA	I have already bought four. I have severe chronic pain in my back, hips and legs. It doesn't help with all my pain but the pain that my medicine doesn't help, this helps. For the first time in months, I can stand and walk without extreme amounts of pain in my lower back that takes the air right out of me. I take one to two pills a day and it does take around four days to start working. I would ta…	10 28, 2013
A2SM1PYW8T75ZR	5.0	B001TNQKLA	I have a partially herniated disk in my neck and the equivalent of calcified bone spurs up and down both sides of my neck vertebrae. This means I have any number of 'bad days' where my neck causes moderate to severe shooting and throbbing muscle pain throughout my upper trunk, jaw muscles, shoulder blades, etc.I have seen every relevant specialist with no real progress, it is likely a degenerativ…	12 14, 2011
A39JPUW7KLDTZ	5.0	B001TNQKLA	D-phenylalanine is harder to find than L- or DL- but it's what works on my chronic pain and endorphin deficit. Apparently, different people respond to different chiralities of this amino. I can put it under my tongue so it acts fast, and it tastes OK.	09 30, 2013
A1X1M3AV4LBNM2	5.0	B001TNQKLA	I have been VERY judicious with my use of this product. I didn't want to take a ton of pills on top of the other vitamin supplements I already take for Chronic Fatigue with fibromyalgia pain. With just one pill a day on most days and two on a rare occasion, I've noticed a significant reduction in my headaches and my hip and shoulder pain. It's working and I find that my mood has improved along wi…	02 10, 2013
A3R191QWURA727	5.0	B001TNQKLA	Unlike the L version this doesn't effect your heart or work the same. This supplement extends endorphins and enkephalins from deteriorating helping to keep pain down especially if you have chronic pain. It really helps with depression, give it two weeks. If you have excessive pain you can take 2 pills 3 times a day with no side effects. I find many supplements do not show results but this one is …	06 4, 2014
A2H3R2G47TB9P	5.0	B001TYRWX4	These patches are wonderful! They work better than the prescription patches that my doctor orders. When you live with pain, any relief is wonderful, but these are amazing! For the first time in a few years, I was able to get up in the morning and NOT need my cane. Also a neighbor of m?ine deals with pain, and he has the same relief that I have. Delivery is also very fast. I would recommend these …	03 5, 2014
A3ENZKX3AVN3ES	5.0	B001U5I7I6	I give Po Sum On Medicated Oil 5 STARS. It is an excellent product that does what it is suppose to do, and is readily available through marketers on Amazon.Com at a very reasonable price.My wife and I learned of Po Sum On Medicated Oil through an acupuncturist we used in California a couple of years ago. She used it in preparation for a procedure called cupping that she performed on your back. Th…	05 23, 2011
A3HDR6V945CVHF	5.0	B001UH5HHI	Since 1994 I've had problems with chronic pain. I've been diagnosed with fibromyalgia and chronic fatigue syndrome. Longevity has done more for me than all the prescription drugs I've been prescribed. My chronic fatigue is gone and my pain is mostly gone.	08 15, 2010
APEM79B99WCSK	4.0	B001UTLR3O	I have 6 herniated discs and it helps for about 30 minutes. If you have chronic pain it would help temporarily.	05 19, 2014
A2DJM2ZJ5SDT9I	5.0	B001V7IJHW	I damaged most (probably all) of the soft tissues in my upper body with repetitive stress from playing a musical instrument. Even though I haven't played for almost a year, I still hurt in the same places due to the chronic trigger points and damaged tendons/ligaments in those areas. I have tried most everything you can think of, but besides getting a massage every day which would be slightly unr…	04 8, 2013
A1ZAXY98MWB94S	5.0	B001V9DHJ0	These work better than the other over the counter dermal delivery patches. They work well on mild to moderate pain but do nothing for severe chronic pain.	12 2, 2012
A1F9RLQ4XU6WZS	5.0	B001V9DHJ0	I love this product, I have 3 herniated discs and my back pain gets out of control sometimes. I love these patches, they really do help me get through the day, I also have cut them sometimes in different shapes for different parts of my body, if I have shoulder pain for example, I will cut it in half and it works wonders. I definitely recommend these if you have any kind of chronic pain or tempor…	04 17, 2014
AVJKA62ZDG6T7	5.0	B001V9MLZQ	I'm a firm believer in the maxim there's a price to everything and one of those with tattoos is pain, both during the sitting and the aftercare discomfort. I don't buy into name calling and bully tactics by 'friends' who mock pain, for one key reason - I'm a severe chronic pain CD peep who experiences constant pain and is medicated properly to manage that pain.I'm on my 7th 30g tube of LMX5 and I…	04 6, 2013
A3PR23QBM2BFHR	5.0	B001VNE7TK	My physical therapist taught me how to wrap my ankle to help with the chronic pain. This is the brand of tape she used. This is really an awesome product. It's so amazing that this tape is so soft and yet gives so much support. After three years of constant pain, I am finally finding some relief.	04 6, 2012
A1UDJN0PM9WAT8	5.0	B001VNE7TK	This is a fantastic product. I suffer from chronic pain in my neck and lower back. Using this product really helps alleviate some of the pain	04 11, 2014
A2S8Q5EFDYITOY	5.0	B001VNENQM	This is a great product. I use it on my knees. It makes a big difference in how much pain I have throughout the day. I would recommend this product to anyone who has chronic pain. I like the fact that you can keep it on up to three days without have to change it so it makes it a little more economical than other tapes I've used.	08 17, 2013
A1BROBPQ0KNC86	4.0	B001YVEMDA	bought for my daughter for her chronic pain from a car accident. it is a better alternative to oral medication.	05 4, 2013
A25WNFCW37XYIS	5.0	B0020NVZHW	This product was recommended by a friend. I am only 50 but I have lived in chronic pain since high school. I have multiple pain issue's as such never sleep (I refuse to take sleep medications) and find life to be a challenge everyday. Since buying this product, I followed the instructions and started seeing results almost immediately. The quality and amount of sleep I am getting increased almost …	06 20, 2009
A2FRL9UJE7JO8F	5.0	B0021ZDU90	I have been looking for a binder this size. It is helping with my chronic pain from arthritis. It's great.	12 24, 2012
A2Y6D4DKUUM49W	3.0	B00247D7WA	Biofreeze provides effective pain relief to both of my parents who suffer chronic pain, but they did not like the spray. They had less control of application with the spray.	05 4, 2014
A3LQDYVAAHHV2T	5.0	B0024NLF8M	Sometimes, pain medications aren't feasible or effective by themselves. These hot-patches really work on alleviating back pain. One of our household has had serious back-surgery, with continuing chronic pain. When it gets really bad, these simple patches really help. It's best to apply the patches in the evening, before bed, to help during the night. You don't want to try this when you might be v…	09 26, 2013
A13JAZT4GSKIZP	5.0	B0024U282M	I loved this product! It fully met my expectations. I wish it were more afordable, so I could use it every day for my chronic pain. It doesn't take away my injury, but it helps me cope w/ pain very well. Nice to have something that is drug-free!.	10 21, 2012
A2IZ3NJI6IGN5I	5.0	B00267SFKC	I have L4-L5 disc degeneration, which causes lower back pain and occasional spasms. I was concerned about the waist size because of the other reviews, so I bought this one plus a neoprene (http://www.amazon.com/gp/product/B00DZKG9CU/ref=oh_details_o00_s00_i00?ie=UTF8&psc;=1) of a larger size.When I first received it, it seemed too small, but when I played with the outer belt I was able to give it…	01 26, 2014
AUQHMVFO6TXUA	5.0	B00267SFKC	I bought this back brace because I've had debilitating lower back pain due to a compressed/dehydrated disc. I've gone to the chiropractor, and orthopedist and they basically couldn't do anything for me (I've yet to try acupuncture but I'm a bit skeptical). I've spent a lot of time at the gym over the past two years working out, stretching my lower back, and swimming. These do provide some relief …	05 31, 2011
AIMCIZDS9BV7O	5.0	B00267SFKC	This brace is easy to use and it works. I have pain in my middle and lower back. The chronic pain is made much worse by bending over such as is required when cutting firewood with a chainsaw. With this brace, I am able to do this with much less discomfort. My waist is 40-42 inches and many competing products do not fit properly. I was pleased that this one- size-fits-all did in fact fit me.	03 20, 2012
A2IW2B2NVEKUA6	5.0	B00267SFKC	Please see review under the plus size for this device. This is the actual device I have. The plus size was too large (and is much wider).I highly recommend this for folks who have chronic pain due to malformations of the back. But check with your doctor(s) & PT's before wearing it very much. They all have opinions on how it will affect your situation.But this is the best one out there. I've tried…	07 3, 2014
A2RB8J4P5PC7UC	5.0	B0026FKMU0	I have had chronic pain for years and doctors haven't been able to pin point the cause. White Flower has been an amazing addition managing pain. Anyone who has chronic pain or just wore out your body working too hard should try this. It goes on cool and absorbs into the skin with relief in 15 minutes or less. It's cooling and has a light minty smell that isn't offensive to others. Definitely wort…	10 27, 2006
A1JICRGJ51CHGE	3.0	B0026FKMU0	In my search for all natural pain relievers I came across this oil (which is really just essential oils that smells like ben gay). There were so many great reviews I had to try it. I do use essential oils and had I done a little more research I would have known it is comprised of: wintergreen oil, peppermint oil, lavender and eucalyptus oil - I already use all these and have them at home so I cou…	04 5, 2012
A2N11YPX95JSST	4.0	B0026FKMU0	I received a bottle of White Flower Oil each time I bought some Chinese Pain tea and never used it. One day I was watching a Taiwanese drama that has a TCM (traditional Chinese medicine) doctor as a character. I couldn't believe it when the character mentioned WFO. I told a friend and she said her TCM doc uses it. So, I tried it. I couldn't believe the relief it gave me. I have pain from 3 hernia…	10 21, 2010
A24BX1BL1ENGPG	5.0	B0026FKMU0	I came across White Flower while on a trip. My back was killing me and I hate to take my pain pills, especially on a vacation where you should be having fun; they pretty much put me out. I asked if there was a health food store in the area and luckily there was one within a block. This was recommended to me and I returned to the hotel, where I went into the ladies room and proceeded to apply this…	07 8, 2009
A35SS7ONHLUEIW	5.0	B0026HDURA	A friend with cerebral palsy and chronic pain told me about Penetrex and it's miraculous properties. Despite the source of the great review, I'll admit to still being a little skeptical. The first application dispelled any doubts. Folks, this cream is amazing. It WORKS! I have chronic lower back pain. It's reduced to a minimum. Joint paingone. A little goes a long way and I see this as a staple i…	12 17, 2013
A3GON1IRVONW6V	5.0	B0026HDURA	Have been using this product since my first elbow repair back in 2006 and it was only available to me at my physical therapy sessions. I am now 8 weeks post op from elbow surgery #7 along with my wrist repaired. During my recovery, I discovered that Amazon carried the Penetrex and I immediately ordered, with an amazing turnaround time. This product has been a real life saver I apply it 3-5 times …	10 23, 2013
A28VW32HYL48KH	5.0	B0026HDURA	I bought this to use on sore muscles and feet after my workouts, and it worked great! I've had chronic pain in my hand for several months, and figured I had nothing to lose by using the Penetrex on it. To my surprise, it reduced my hand pain significantly. At first I thought perhaps the hand pain relief was from massaging it, so I tried just massaging my hand without the Penetrex. The results wer…	09 17, 2013
A1UG3AKTGEOSUZ	5.0	B0026HDURA	I have battled chronic back pain and serious, unrelenting muscle spasms for more than 40 years, as a result of a motorcycle accident. I have tried treatments such as acupuncture, deep tissue massage, cervical traction, chiropractic & osteopathic manipulations, using an adjustable latex bed, etc.I recently tried Penetrex and was extremely pleased to discover that it works!! It offers me temporary …	10 30, 2012
A210FACO9OSR35	5.0	B0026HDURA	I have been experiencing chronic pain due to a severe pelvic sprain. It also caused sciatica. I have tried many different products to help with the resulting pain. Nsaids totally wreck the digestive system and most of the topicals have varied effectiveness. I've also tried equine products, but grew skeptical at their safety. The product which I have faith in and continue to come back to when I ha…	09 12, 2013
A3IFO8PFND3ZPB	5.0	B0026HDURA	I have had a chronic pain in my right shoulder for quite some time. I had it manipulated about 10 years ago, but it's always given me trouble. Not too long ago it started getting much worse. I've tried many topical creams and sprays to relieve the pain. Some worked for short periods, most did not. A week ago I decided to go ahead and give Penetrex a try. I was very skeptical as you can imagine. I…	12 10, 2012
A1QGOKKMBSNRWR	5.0	B0026HDURA	I have had chronic pain for over 20 years. However since I've been using penetrex daily I have significant mobility. Thank you for a wonderful product that works and doesn't smell.	09 25, 2013
A1OIWH5NSAOC47	5.0	B0026HDURA	I injured my leg in 2011 and while searching on-line for some kind of relief for my chronic pain I found a testimonial for Penetrex. I took a chance and ordered it. Penetrex was the first (and only) product I found that helped me get through the day,not relieving the pain 100% but definitely better than any of the therapies they used during PT. I would definitely recommend it for any type of chro…	02 6, 2014
A29K2LGXX5UCR2	5.0	B0026HDURA	I purchased this because I have wicked arthritis in my knees, even though I doubted that any topical treatment would help much. This cream has very little odor and is quickly absorbed; actually, it feels more like a high-end face cream than a pain-relief cream. I have only used it for about five days, and it seems to have decreased the pain and swelling in my knees considerably. I am anxious to s…	09 4, 2013
A1XXN3R4VB31GZ	5.0	B0026HDURA	I suffer from chronic pain and I pay a lot of money for Voltaren gel which is only available by prescription. This is better, cheaper, and easier to get. I just ordered another container.	04 9, 2013
A3TQ8XG8YQLBM1	5.0	B0026HDURA	I tried many creams and ointments for my shoulder pain, but none of them made a difference. About a month ago, I discovered Penetrex; what a difference! It has a pleasant smell and it really works! I would highly recommend this product to anyone who is suffering from chronic pain!	12 10, 2013
A3K0N7X79FGXOK	5.0	B0026HDURA	I was skeptical until I tried it for my knee pain and it works great but, more importantly it works for my wife who has chronic pain (Fibromyalgia) so highly recommended.	12 13, 2013
A3TIHRZRHKNWIF	5.0	B0026HDURA	Long-term chronic pain in wrist and thumb, I got significant relief within a few days w/ this product. I have already recommended it to friends with the same problem.	01 2, 2013
A27101S75MFDLP	5.0	B0026HDURA	My husband and I have used Penetrex and the CT cream, and both are GREAT products that do what they advertise! Specifically, my husband has used Penetrex on areas effected by RSDS, a form of chronic pain, and had some pain relief from it. To date, there is no cure for his chronic pain; and having used countless prescripton topicals this product gives him more relief than anything else he has ever…	11 6, 2012
A4Z86MPHGG0A7	5.0	B0026HDURA	OK...it is spring and my husband always overdoes bending over in his raised bed gardens (there are 19). He asked me to order something to help his lower back pain...suggested vet gel. I read the reviews for this and ordered it too. When it arrived I thought, "Why not try this on my throbbing heel?" to see if it does work. I've had Plantar Fascitis for a long time but as long as I wear shoes with …	05 26, 2013
AGE1KK0E2THTN	5.0	B0026HDURA	This is a strange product, I have to say. I purchased it hesitant, but hopeful, based on all the positive reviews. After using it on two different types of pain (3-4 times per day for several days), I'm convinced it works differently on different types of pain. For example, I used it on the muscle pain in my forearm and it made that worse...created a dull ache through my entire forearm (increasin…	11 5, 2013
A3DXZ1RTTLFMH	3.0	B0026HDURA	This product is for mild to medium pain, but not for severe chronic pain. However, shipper sent product as described, promptly.	11 22, 2013
A27NVKDB6268JW	5.0	B0026HDURA	this product works great. my wife is sensitive to Biofreeze, BenGay and those types of products, but she does have chronic pain due to RA, Fibro etc. Penetrex is the first product of it's type that she has been able to use that actually works. I use it as well for muscle pain and it works as well as, and even better than other products. I am told that DMSO (which is supposed to be in Penetrex) ac…	04 10, 2013
A25ML3Q3BP8LL1	5.0	B0026HDURA	This seems to work better than any other topical relief formula that my wife has tried. She has chronic pain inflamation in the neck from degenerative bone disease and this works very well. She also has arthritis in her hands and found that rubbing this into her neck it helps her hands feel less syptoms of arthritis as well.	02 19, 2014
A389RCSJEN464Z	5.0	B0026HDURA	This stuff JUST WORKS! Oh man, I suffer from chronic pain, and though I can't attribute any miracles to this stuff, it sure makes the days go by easier.	11 24, 2013
A23ZKFX733PGBJ	5.0	B0026HDURA	Would re-order. This is a product that brought relief and I passed on to my mother who suffers from the chronic pain.	11 26, 2012
A29GQEACB1U88U	5.0	B0026HDURA	For starters, I hardly ever, ever write reviews. With that being said, this product is amazing and worthy of my praise. I have suffered with chronic pain, daily, for 25 years. I am amazed that within minutes of applying Penetrex, I find significant relief. Two words: LIFE CHANGING! Thank you for this product!!!	06 24, 2013
A19CUXQW45CPBZ	2.0	B0026HDURA	I bought this product for my chronic pain due to Fibromyalgia and Degenerative Joint Disease. I was hoping that, considering the high price I paid, the cream would at least provide some relief, but it didn't. It feels nice and smooth on the skin, but did nothing for the pain. I consider it to be nothing more than a very expensive, very small, container of skin lotion. You may want to try Cryoderm…	06 1, 2011
A3JSE6B59UYG2G	5.0	B0026HDURA	I continue to purchase Penetrex for my 80+ years young mother who suffers from osteoarthritis in her knees. Even with daily prescription pain pills, the chronic pain still persists and Penetrex delivers localized continued relief without worry of overmedication. Highly recommended.	10 4, 2011
A2OHAZQ0FYV0G0	2.0	B0026HDURA	I suffer from Chronic pain, Fibromyalgia, Arthritis, Bursitis, Plantar Fasciitis, Tennis Elbow and Carpal Tunnel. Basically everything this product treats, so I will try any topical anti-inflammatory so I don't have to take pills. I think Arnica gel 100% natural works 10x's better than this stuff and it's half the price.Every person reacts different to medications rather OTC or prescribed. I am j…	09 21, 2012
A2NV3OY19HOI8N	5.0	B0026HDURA	Hello.I Ordered this Product on the 5th Oct. 2011. Yesterday I received the jar I ordered. I applied the cream three to four times, to a tendon that has been so inflaimed since June that I could not bear weight against the wall, or carry a cup of coffie without extreme pain.( Even adjusting the covers at night if I used that arm was extreamly painfull)Also after starting an serious work out progr…	10 12, 2011
A3KYWY9LBC1BIB	5.0	B0026HDURA	I have had a good deal of pain in both knees over the past few years following some tennis injuries (torn meniscus/torn cartilage). I had surgery to fix both of them, however even after the surgery I still had a significant amount of pain. I was comfortable buying Penetrex because of the "Relief Guarantee" that is offered, although I don't need to use the guarantee because this product has done a…	07 9, 2014
A1NINDUPPYIK43	5.0	B0026HDURA	I purchased this with an extreme dose of skepticism, not really expecting much from it. I'm a chronic pain patient for whom narcotic pain relief has reached it's limit. But I need something, so rather in desperation, I ordered this. I tried it last night and today and I must admit that I'm pleasantly surprised. It does work! It doesn't eliminate my pain, but it significantly reduces it in the mos…	08 12, 2013
A1LKMTBS0OVZC1	5.0	B0026HDURA	If it's out there I've tried it for my back and hip pain. This is a chronic pain that can be debilitating at times. Penetrex is the first of MANY products I've tried for the pain, that actually works! The pain relief for me is nearly instant and it lasts! This is a GREAT product! You can search for and try plenty of products that make the same claim, but you'll end up back with Penetrex. Awesome …	12 14, 2013
AQ9FCAVGMQUZH	5.0	B0026HDURA	So, I have had "CIPN" or chemotherapy induced painful peripheral neuropathy for the past 4 years and it's so bad it actually disabled me for life.Ironically the poisons they used to "save" me killed my central nervous system to where 50% of the time I can't walk or at least need a walker or wheelchair, I recently had to acquire an electric mobility scooter also. I've been in a very bad mood -to p…	07 2, 2014
A11UFAL6F8KPQ8	5.0	B0026HDURA	I don't know why it works, but it does. I got this for my manual laboring husband who has chronic pain to his hands, wrists, arm, and shoulders. We've had good results with the Wrist Wigit, but complete relief came only after applying this product (within the first few days). It appears that a jar is going to last at least a month. The odor is minimal and pleasant. Non-greasy. He actually carries…	10 2, 2012
A2MACYZIYTJY4X	5.0	B0026HDURA	I have had chronic pain in my feet for years because of fluid retention in my legs which have injured the nerves caused by a heart condition. I have had several heart surgeries but the damage to the nerves in my legs and feet had been done... I have been using this now for over a year and finally I am getting some relief...I find that once at night before bed works for me as the pain used to wake…	04 15, 2014
A2EBHW1Z856O7D	5.0	B0026HDURA	For over 20 years I have suffered with chronic pain in my back, radiating down my leg into my feet. My doctor had told me that I could take up to 800 mil. of ibuprophin a day. Which I did--which resulted in extreme stomach problems. I started looking for topical ointments that would help, rather than taking pain medication. I can truthfully say that I have tried everything for pain out on the mar…	03 11, 2014
A1KYJ6S13LDRUS	4.0	B0026HDURA	I've been using this now for 2 weeks, and am downgrading my rating from 5 to 4. I think it may be working somewhat, but after 2 weeks, I'm definitely not dramatically better. I do like having something to rub on there that seems vaguely soothing and may be helpful, but I was hoping for more.Also, from the product description online, I thought DMSO was the top ingredient. Looking at DMSO products,…	05 20, 2011
A3BID4DJHD2V3B	5.0	B0026HDURA	My wife had rotator cuff surgery many years ago but always continued to have chronic pain around the shoulder and back. She tried this product after seeing it on Amazon and decided that it definitely helped her sleep better at night. She would recommend this to anyone with similar problems. I am writing this for her because she had a stroke in 2007 resulting in expressive aphasia.Thanks!!!!!!	04 20, 2012
A1ROA5RZXUMOBA	5.0	B0026HDURA	I have been a deep muscle therapist for 28 years. I have tried many many products on myself and my clients. This is the best I have ever used. I have joint aches and pains, sometimes muscle pain, and Penetrex relieves it quickly. It lasts longer than any other product I have tried. Some days I don't use it at all, others I use it 4 times a day.Most of the clients I see have chronic pain issues. T…	11 30, 2011
AGIGHN77M8ZBZ	5.0	B0026HDURA	My mother suffer's from Arthritis, RSD (Reflex Sympathetic Dystrophy) and Fibromyalgia and lives with chronic pain and limited mobility. I read about the benefits of DMSO/MSM on Dr. Mercola's website and started looking for an affordable, high-quality product that contained these ingredients. This led me to Penetrex. I ordered a jar from Amazon and had it shipped to her. My father called me one w…	10 10, 2011
A3LIP7SGF2M5VX	5.0	B0026HDURA	I have been suffering with lower back and hip pain for many years, and have tried many products over that time in the hopes of finding some relief. Some products have given initial relief, only to prove ineffective after just a few weeks. I also discovered that I developed a skin reaction to the products with adhesive pads, so those were no longer an option.I suppose that people who suffer from c…	01 11, 2012
AAVDBQPYMNXJK	5.0	B0026HDURA	I received my order last evening and used the Penetrex for the very first time. I am MORE than pleased with the results!! After 3 months of pain, due to two swollen and inflammed lumbar discs, I was mostly pain free and very comfortable after two applications. What a surprise and a relief to find this product works as well and as fast as it did. I've spent so much money on patches and ointments o…	04 19, 2012
A36Z79V24ZA279	5.0	B0026HDURA	I tried Penetrex on a whim after a neighbor told me about a miracle cream that helped her feet. I was familiar with DMSO from previous experience with horses and knew that it was a fabulous carrier for transdermal transfer (I'm not a doctor so forgive me if my wording is wrong), so when I read the description of the product, I was willing to give it a try. I have chronic tennis elbow in both arms…	07 11, 2012
ASU90XOGDC02M	5.0	B0026HDURA	Two years ago I started playing squash with some friends at the gym. After 2 months my elbow was sore and inflamed. I stopped playing but the pain never went away. Then Hurricane Sandy hit and being an IT manager and having my building flooded and closed for 3 months I had to physically move and set up over 300 employees. That was the final straw and I ended up with an MRI confirmed Partial Thick…	01 31, 2014
A3CHPYZ86V4TGP	5.0	B0026HDURA	I purchased this for a parent who suffers from chronic pain associated with diabetic neuropathy. She quickly noticed that using the cream does decrease the level of pain she experiences. I then ordered her the 4 ounce size and took the remainder of hers to try on an old knee injury that bothers me from time to time. Much to my surprise, it helped. I haven't used it 3-4 times a day but have used i…	06 19, 2014
A249K3XFNDSZ1H	5.0	B0026HDURA	I was having lot of fatigue and chronic pain in my feet. so started to look for some pain relieving products on amazon. this one had many positive reveiws. So i ordered one to try and it really worked. i could feel improvement in a week's time and then i used this for 2 months and my pain is almost gone completely! this product really works...i would recommend using it to relieve joint pain that …	09 30, 2012
A2OM5IBXP3UFBB	5.0	B0026HDURA	I have had chronic pain in my lower buttock for 5 years resulting from a serious stroke. I have seen a bevy of doctors who have only prescribed a variety of drugs for the pain, with varying degrees of success. They all carry a host of warnings, etc. And, they are disagreeable to my system.So, I began to try over the counter topical creams as an alternative. There is quite a variety of these avail…	10 16, 2011
A2CFSWWKUUT4BD	5.0	B0026HDURA	I have Fibromyalgia and I have constant chronic pain (joint pain and areas near the joints)on the right side of my body. It is only relieved by the combination of a strong prescription pain killer (Tramadol) and a muscle relaxant (Amrix). I have tried countless homeopathic remedies trying to relieve my pain: physical therapy, acupunture, Electric muscle/nerve stimulation, massage, yoga, trigger p…	05 14, 2012
A2XNXR7ZLXDTLM	4.0	B0026HDURA	I have a herniated L5-S1 and nerve root irritation (very painful) which surgery failed to correct. I have episodes of extreme pain where almost nothing helps to alleviate the pain. Penetrex is a good name for the product because you can actually feel it penetrate deep into the skin, soothing and calming nerve irritation. Compared to something like Icy Hot this is much more effective. It's expensi…	10 2, 2012
A2Q4CZM3Y97NJ2	5.0	B0026HDURA	I found this product at amazon while reordering another cream with cetyl-m. I read the excellent reviews and ordered 2 jars, one for my osteoarthritis and one for my 25 year old daughter with lupus. I noticed the improvement in knee pain overnight! My daughter tried it and now she can't live without it. She applies it at work and before she goes to bed. She said that in the morning her fingers an…	06 23, 2011
A3YRYN1EQJTF1	5.0	B0026HDURA	ive tried almost everything you can think of for the chronic pain i have in my back and shoulders. from pills to creams to literally stinging myself with honey bees nothing has worked for me until i discovered penetrex. it provides an almost instant and definite relief of even the most severe pain. i dont think i would be able to travel long distances without a few bottles of penetrex to help me …	10 21, 2012
A356BSQXC58K0J	5.0	B0026HDURA	I have tried at least 25 other types of this product. Arnica gel is nice and cool but doesn't last. Penetrex contains all great ingredients (I have been allergic to most), and I just can't believe I found a product that alleviates my torso pain, so that I can breathe without pain all the time. If you're in pain, please do yourself a favor and try it ... I really put a good layer on it (only used …	10 16, 2010
A257JUJETJVATW	5.0	B0026HDURA	I first tried Penetrex about 3 years ago as I had chronic pain in my right elbow. Doctors told me it had developed because of a poor set up at my desk at work. Told me I had tennis elbow, funny since I had not played tennis for likely 25 years. What a foolish name for the pain I was experiencing. Even worse it was a computer mouse that messed up my arm causing all this pain.I have been a weight l…	10 30, 2011
AVH4LC6EDRVWG	5.0	B0027FZGZA	Once I started taking epsom salts baths, all my chronic pain went away. Four years of being on addictive and mind-numbing pain pills were out the window. I never had to take another pain pill again. $400.00 per month for the pills and $150.00 per month for the doctor's visit, every single month, were traded in for $1.00 a day's worth of epsom salts and a wonderful warm book and any kind of positi…	12 5, 2010
A3B2DFMVEIT8TS	5.0	B0027SJKV8	I absolutely love this stuff. Not only is it like a swizzle stick when you empty it in your mouth, it also goes to work sublingually and doesn't need to dissolve in your stomach. This is a huge boon for those who are sensitive to aspirin in the stomach or intestinal area. Caffeine speeds the analgesic along but doesn't give you the jitters. Great for those with chronic pain--or in my case, chroni…	04 27, 2010
A297OG2TWFCECV	4.0	B0029LHHP4	This is not what you'd call a cuddly pillow, but it has helped me immensely with neck and shoulder pain. For years, I have woken up with chronic pain and stiffness in my neck and shoulder due to an injury. Since using this pillow, the pain and stiffness have all but disappeared. I would have given it 5 stars if wasn't quite so hard. Having said that, your head does mold to pretty quickly and it g…	02 8, 2014
AV0F59NZ356HJ	5.0	B0029LHHP4	I have been trying different pillows to find one that works for me. I suffer from chronic pain and have had a lot of difficulty with burning pain in my neck, even while lying down. This pillow has helped me tremendously! It offers full neck support whether lying on my back or side. Very, very pleased with this pillow!	03 16, 2014
A1U671PFFQQDFI	4.0	B0029LHHP4	I was very happy with this purchase! I have chronic pain from head to toe, so I choose my pillows with extreme care and knowledge. This is a well-priced (though I see the price has gone up significantly since I purchased), well-made pillow. I didn't find it to have much more than a faint odor when I first got it. I keep one of those dust mite covers zipped around it, plus a normal pillowcase. I f…	06 25, 2014
A114AXXFUCZ9C0	5.0	B0029LHHRC	This pillow is great!! I was a little worried since it's not the softest, but after a while I got used to it. See, I have neck, shoulder, and back problems... So this pillow was a GOD SEND!!!! I still wake up sore, but that's how it goes when u have pain issues. I just don't wake up in as much pain as I used to. Another thing about this pillow is that it curved. So if u sleep on your side, be car…	04 20, 2014
A1359ITOIJFLAD	5.0	B0029XKDL2	This product is awesome. I had the luxury of using the technology in the sports medicine field in the trainers office for sporting injuries. It always seemed to help out the injury no matter what it was. The problem is for everyday aches in pains in life, the only way to have this technology used was to make an appointment and pay an outrageous price. For the busy person that is a nightmare.This …	01 2, 2011
AWXCWS3KZUIGD	3.0	B002A172JE	It was kava kava, no complaints it didn't do much for me but my friends wife has chronic pain with some pelvic issues and she said it helped her out with pain a lot and i think said she didn't even have to take as many pain pills, not sure if she still uses it but was happy at the start.	03 31, 2014
A5PALC9HYF8TF	5.0	B002B51358	I am the primary caretaker for my grandmother. She has early dementia and chronic pain- We ran into problems not only with her not remmebering if she took her medicine but also taking more than prescribedbecause she was in pain- if the medicine didnt work fast enough..etc- I found we were actually bickering/ fighting about the meds- She would say she didnt take them but they were gone... Doctors …	11 12, 2011
A358VMITSCVBE4	1.0	B002BBV82A	I have chronic pain so I was looking for something portable and reusable. Expected these to hold heat and alleviate discomfort. So disappointed and felt it was a waste of money.	12 24, 2012
A3CBILILRWTD0F	5.0	B002BUMDJI	Beats the other brands, hands down, no comparison. Worth the extra money. Instantaneous pain relief.If you suffer from sports injuries or chronic pain, worth every cent.	03 1, 2013
A36AFAUSKU2JWQ	3.0	B002BUMDJI	Works pretty good. I have fibromyalgia and it helps with my pain. I world definitely recommend to anyone with chronic pain.	06 13, 2014
AYXW4U4C14P5F	4.0	B002BUMDJI	cant live without this. I have a lot of muscle skeletal pain. biofreeze takes the edge off my chronic pain instantly .the price is amazing.	08 14, 2013
AXQV3WN9H11C6	5.0	B002BUOLNY	It Works!!! It replaced 3 trips a week to Physical Therapy at my hospital. the result is now chronic pain reduction.	12 16, 2013
A1XZ0H323GK043	4.0	B002CNXDBG	THey sure do the trick for me... and have for my aunt when nothing else a physician ordered seemed to help. NO side effects, yet (for both of us) energy levels are higher, chronic pain is much less, and it is VERY affordable.	12 2, 2013
A2MYCRXYFYJJVF	4.0	B002CQU564	I bit one open like another reviewer did, and they do indeed taste like lemon! Good stuff.Unfortunately, my bottle arrived with the inner seal depressed inward (thus, broken). I debating sending it back for a refund, but inspected the bottle more clearly (and the outer seal was OK, mind you), and the gelcaps and decided to let it go. It may have been air pressure changes since I'm at a slight ele…	04 17, 2014
A3IOTF5LF62O8K	4.0	B002CVUYHE	I tried Spot On Energy patches a couple years ago, right after they came out. I was hesitant, but I received some samples, and after using those, immediately bought more! I have suffered from chronic pain for many years, and deal with severe fatigue along with it. I was going through a time where I could barely keep my eyes open for more than ten minutes at a time, literally. I could sleep for da…	08 31, 2012
A2KQT4D0OZR569	5.0	B002CVV680	My husband uses these on a regular basis and I was delighted to not only find these on Amazon, but to find them on Subscribe & Save. My husband wears accupressure dots on his hands and wrists to combat chronic pain from fibromyalgia. He likes to wear waterproof bandages oover them to keep them on his hands. The bandages need to be waterproof for when he washes his hands and we have tried the Band…	10 16, 2011
A1PX3KUDTEMDSM	5.0	B002DW83X4	I've had on and off (mostly on) chronic pain troubles for nearly two years. Targeted exercise keeps it at bay, but sometimes I'll neglect a muscle a little too much and I'll have a flare up. In two years, I found nothing other than exercise that even touched my pain. And then a friend recommended this to me.This stuff is a totally different breed. It feels fantastic, and makes it easier to perfor…	07 14, 2013
A3EODEW51TPVWV	5.0	B002E2FJHG	Shipping was a tad slow but it came from California. I got this for my mom who as a dictionary thick of illnesses and Chronic pain. She has Fibromyalgia, Rheumatoid Arthritis along with Osteoarthritis just to give and idea. She has degenerative bone disease in her shoulder and she loves this. She thanked me and says it is a true help. I was real nervous at first because of the weight and how it w…	01 6, 2014
A27NTVUR6N86W6	4.0	B002EA99HE	A reasonable size at a reasonable price. I don't have a laboratory so I can't vouch for quality/potency, but they SEEM as good as any others I've had ... I'm taking them as part of a regime for chronic pain, and (perhaps I imagine it, but) I feel like they help reduce the inflammation.	06 23, 2014
A17XLNVNQ8GIQE	5.0	B002EA99HE	When visiting my doctor and describing my symptoms of lacking energy, lack of joy, some depression and several other factors, he said that I should consider taking 5,000mg of Vitamin D3 per day. I found it interesting that he said that many of the doctors in his building are taking it since finding that after about 2 months their energy and mood levels are significantly improved. Since I am alway…	07 5, 2010
A38BHJ3U05U0KS	5.0	B002FK3B4U	I'll start by saying: If you wake up feeling lethargic and not-quite-all-there, and it last through the day - you need this! I take it exactly as directed, 5 half dropper-fulls under the tongue, hold it for 30 seconds, then swallow. It has a slightly sour and sweet taste, but not bad or gross at all! I have a chronic pain in my chest and 10 minutes after I took the B12 I felt a burning sensation …	02 23, 2014
A2QS2M5YLVEAXF	5.0	B002G0QTMA	I have significant chronic pain after several back surgeries. As a result of disc disease, I have nerve damage and I have significant musculoskeletal pain from back fusions at two levels. I have found Tei Fu to provide pain relief equal to moderate strength narcotics and it can relieve some nerve pain that narcotics doesn't touch.	05 3, 2012
A2JXQHD68PAUX1	1.0	B002GHCZZI	I bought this for a gift thinking it would be perfect after reading the reviews and I discovered that obviously many people here have no idea what a good massage is. I made the mistake of not taking it out of the box and looking because when my fiance opened it she found a tiny little pad that you have to pull out the flaps to make look bigger than a dish towel. Well these flaps don't do jack. So…	12 26, 2011
AIXGXPHWTBGJL	5.0	B002GU79LK	First became acquainted with the Bayer 'Crystals' a few years ago through another GI retired Old Buddy. He gave me a box of twenty. Yes, like him, and myself, chronic pain from too many events and years. Friend of mine (chronic pain issues related to years hard work) called, Xxx, I am really feeling better today, everywhere except where I bend. Yes! I have been prescribed just about everything, s…	04 29, 2014
A3NQYX9A2D03JE	5.0	B002J9HBX4	I suffer from Fibromyalgia and my physical therapist introduced me to this product last year. Once leaving physical therapy, I didn't realize I could buy this for myself so I haven't used it in over a year. I was excited to come across it on Amazon and had to buy it. I use it on my knees, shoulders, back, wrists, and elbows. This product fills in the gaps when the pain comes back between medicati…	11 28, 2010
A2HI87B3Z8HEBB	5.0	B002J9HBX4	I suffer from chronic pain, it's an every day part of my life. Biofreeze helps ease the pain I'm in and give me comfort. It's a wonderful product. In the roll on tubes, it's easy to apply with no residue. I use it almost daily and tell everyone I know about it! I've turned my family on to it too, it helps them too. It's not expensive at all and ships fast. I buy it regularly and it never disappoi…	03 16, 2014
A24HGE2NEF55YV	4.0	B002J9HBX4	BioFreeze is the only thing that helps my mother's chronic pain from Rheumatoid arthritis. Glad we could order it from Amazon!	09 14, 2009
ANPFRN19K55CB	5.0	B002J9HBX4	My wife suffers chronic neck pain from an accident that she endured as a child. This neck pain can be debilitating at times and we struggled for many years to find a solution as we can't simply have her staying home a day or two every week.Enter BIOFREEZE. This product is simple, fast, and effective. The material begins working on contact and can provide hours of relief. It is easily applied by a…	06 16, 2012
A2GSN7E6SVIJ39	5.0	B002J9HBX4	This item does wonders for my mother who lives with chronic pain from back and hip deterioration. This has been a trusted friend for nearly 10 years. She uses the travel wipes for trips to the doctor and store.	03 12, 2014
ASUQRZM4P8GUX	5.0	B002J9HBX4	I am 66 yrs old, total disabled for more than 13 yrs due to chronic pain from spinal pain beyond belief. I have tried many rubs, creams, ointment, you name it. This is the first that actually works as expected. Bought a 32oz. With a pump.	03 18, 2014
A1QPAAV82XAF9Q	5.0	B002J9HBX4	I suffer from several chronic pain disorders. When I went for Physical Therapy the PT gave me a 3oz bottle of this stuff and charged me $14 for it.It was good, helped me to be able to make it over the hump as they say... when the pain is intense and movement is crucial... So I kept purchasing it from them, that is until I stumbled across it here...Well to be able to purchase it in such large quan…	07 1, 2008
A2QOGF844T3Z5L	5.0	B002J9HBX4	If you suffer from any chronic pain . This is great for temporary relief. The roll-on bottle is easy to us and less mess .	06 27, 2013
A3OWHEJ2W467GB	5.0	B002J9HBX4	This stuff is organic with no steriods in it so it automatically gets 5 stars. If you have chronic pain or pain in your muscles or bones in general, buy some of this stuff. It will cool your muscles down fast and help the pain temporarily go away. It is very cold and has a menthol smell that you have to deal with. When you use this stuff, you should automatically wash your hands after and not put…	01 7, 2014
A2FNNEJSRS072O	3.0	B002J9HBX4	THIS WORKED FOR ME FOR CHRONIC PAIN, FOR A FEW YEARS. I've found one I like better. The thing about these muscle slaves, sprays and jells is that the effectiveness of them keeps changing one salve to another.	11 26, 2013
AEHCU4F261YES	4.0	B002J9HBX4	The bottle says not to use it with a heating pad, but someone I know has a massage therapist who does, so I've tried it. Biofreeze with a heating pad is heavenly. I am dealing with chronic knee tendonitis, and it's nice to get a break from the chronic pain.My one complaint is the product can fall off before you have a chance to rub it in. By that I mean, it's happened that if I put it on my hand,…	03 6, 2014
AM6RI8VXSM91N	5.0	B002J9HBX4	This is an excellent product. We use the roll-on as well. I have only found a few products that really work for my chronic pain, and this is one of them. Well worth the price.	08 1, 2013
A1K814IH2DQTRN	5.0	B002J9HBX4	All our patients ask for this product. Many people purchase it to share with friends and family members who have chronic pain.	04 29, 2013
AENH50GW3OKDA	5.0	B002J9HBX4	After years of being on pain medications for my neck and back i felt as though i needed something more because after so much time on pain meds they tend not to work as well.I came across this on Amazon on accident and after reading reviews i placed my order,as soon as i got this i put it right on the injured areas and to my surprise this provided me with some extra relief.I like the roll on very …	07 12, 2014
A22NN1MGEQJIDB	5.0	B002J9HBX4	I am 23 years old, and for the last two years of my life, I have suffered from chronic pain due to a neck injury. Like many other people, I have been proscribed a wide range of solutions by my doctors. Pills, ointments, etc. Nothing that worked that allowed me to stay sober and sharp, or if it did, it didn't dull the constant ache. Until my chiropractor gave me a sample of this product, and I've …	06 29, 2010
A2X8VSGCA8IG34	5.0	B002J9HBX4	I have used Biofreeze for many years. I use to have to buy it through my Chiropractor or when I got a massage. Now I can find it on Amazon for prices well below what I have been paying. I have Chronic Pain, so I do find some relief by using Biofreeze. I really like to be able to roll it on without having to touch it with my hands.	09 9, 2010
ACUWKQ1ZR1PGW	5.0	B002J9HBX4	It seems that a lot of the issues people are having are not with the product but with the sender. Also, people are upset with the price... my back meds cost over $150, a $30 or $40 bottle is nothing and will make my expensive medication last longer. I dont care if this cream "tricks" my brain into focusing on the ointment, it helps,and when you have chronic pain all you can ask for is a little re…	06 4, 2011
A38YYRPC3M52KR	5.0	B002J9HBX4	As someone who has chronic pain syndrome I can tell you that this stuff is essential. I have had over 8 major surgeries on my knees and hips and when they flare up and my medication doesn't cut it, I can put this on and actually get on with my day. It is not a cure-all, but rather a wonderful tool to provide the temporary relief that ice does, without having to sit and ice the area that is painfu…	01 18, 2011
A7TTLCG9P6SF7	5.0	B002J9HBX4	I have had three neck surgeries and I live with chronic pain. And other than pain meds, this stuff is amazing!!It actually takes the pain away.I'm talkin 10 years of PAIN, but when I need instant relief, I can always count on Biofreeze. I'm really surprised that there aren't any other reviews about this stuff!IT'S GREAT!!!	05 19, 2009
AMH2G0YXF8H6H	5.0	B002J9HBXO	The very best for quick relief of chronic pain after working out or when discomfort hits the joint. in the middle of the night	12 11, 2013
A2UGS8FNWY3AWU	5.0	B002KZ3DRK	Bought this for my mom who has lots of joint, back, shoulder and hip aches and pains due to spinal stenosis, OSTEO-arthritis, nerve damage, etc. and she swears by it! She also says it relieves headaches if you put it on your forehead (I think it contains capsaicin so DO NOT get it near your eyes). However, my good friend has RHEUMATOID arthritis and it didn't do much for her - but nothing really …	12 23, 2012
A2N47RFN7XIE6O	5.0	B002LIMPES	my wife has lyme disease, and she takes 2 of these, 2 hours after he antibiotic, twice a day. it has really helped her symptoms (chronic pain) get better. it isn't a miracle drug, but she can notice a considerable different. buy these on amazon, it's MUCH cheaper than walgreens	08 13, 2012
A1Y9KOIAXWS26P	5.0	B002LSI952	I used this before playing golf on my way to the course to warm up my back and sooth the chronic pain the that I have. The fact the it allows me to adjust the warmth and not connected to the wall was just simply amazing. My physical therapist told me to use it for 20-30 min each session so the timer works great. Each charge will give me 3-4 cycles. The side bonus was to use it for my ski trip to …	09 16, 2011
A2SIYFRWUFIVZU	5.0	B002MBHGGQ	You won't believe how well this works. My husband has tried everything to make his lower back stop hurting. This gives you a slow release to the tension in your lower back. It does not work over night. Keep doing this for 12 minutes at least twice a day if you have chronic pain. Use the ankle weights to get a better and faster back workout. WE love it!	11 14, 2011
A2U7MRBRY0OWKY	5.0	B002MBHGGQ	I have a 30 year history of back problems. I've had 2 lower back surgeries in the 70s and one neck fusion in the 90s. I've been diagnosed with osteoarthritis, stenosis and degenerative disc disease. I've tried everything: chiropractor, physical therapy, accupuncture, massage therapy and tons of medication. This past year, the pain has been at it's worse: i've been unable to sit for more than a fe…	08 16, 2011
A13FK1CRL7OEBR	5.0	B002MBHGGQ	Wonderful, works just like they said. My mom in over 81, chronic pain all her life, curvature of spine, one leg shorter, Arthritis; etc. Using this has given her some relief... and other family members too.So it must be something to it...	01 21, 2011
A2GTDZZSSQTC34	5.0	B002MCMH0A	I received my shakti mat from [...] and I'm very pleased! I've had chronic pain since I was a child but was not diagnosed until my mid-twenties as having hypermobility (which caused fibromyalgia). I've found the shakti mat to be a very helpful pain management solution, particularly since my acupuncture appointments and other alternative means can be quite costly. I've also found it helpful in rel…	01 20, 2010
A3NMT0XES7THFR	5.0	B002N0GXGU	I have TMJ (temporal-mandibular joint) myofascial pain and many issues which require frequent surgical procedures to flush out the joint and such fun things. I take pain medication, but I hate getting all loopy from them. My friend, who is a massage therapist and who frequently gives me jaw massages, used this product on me once, and it made all the difference. It alleviated my pain so much, it's…	09 24, 2013
A1M0M7GBIRJJU2	4.0	B002N1AEDM	This is a well done guided-imagery/breathing control CD for managing chronic pain. Very relaxing voice of the speaker. Calming music. If you have been looking for a good relaxation/distraction CD for chronic pain, give this one a try.	12 20, 2012
AL72N0LP3J1PJ	5.0	B002N40YTI	What can you really say about ultrasound gel? It works and this is a great price. I inquired about it before purchase and was told that this goes a long way and I might want a smaller bottle since I was getting this for my own personal use not for use in situation where I'd be using it on other people. Why not purchase it like this? The box isn't that big. In fact it fits under my bed. So as long…	03 17, 2014
A1ZNEDQI29YZAF	3.0	B002NWUW8I	This is good to relieve the pain of exercising or sore muscles. It is not going to take away chronic pain for example in the sciatic nerve. Just a good Analgesic Lotion	12 4, 2013
A1QLH1SHUTV17Y	5.0	B002OFJDH0	This product has helped me with my back pain. I put it on and 8 hours later it is still hot! It really helps me keep my pain under control. I would recommend this to anyone who has chronic pain.	04 1, 2013
A3VFFRDJ6EKOTY	5.0	B002OMBQS2	I have been using the Actipatch products now for two years, wrist, ankle, shoulder and especially knee. There is no doubt in my mind this is the future of pain treatment minus the pill popping or reducing the amount of pills needed for pain treatment. When the FDA approves this product in the U.S. it will be on store shelves everywhere and become a major force in painand healing treatment. I can'…	03 25, 2012
A14K9IEPICW0DW	5.0	B002OMBQS2	I work on a computer for very prolong periods of time. I have ergonomical keyboards and mice, but before using this patch I needed to brace my wrist with my hand when using the mouse. I have become accustomed to the daily pain of carpal tunnel.I was very skeptical of this product when a friend told me about it, and even more skeptical when I opened the package (the device and cloth-like brace see…	01 10, 2010
ABDR6IJ93HFIO	5.0	B002OSWW34	Found that this product does work similar to a bag of frozen peas and I use it when my right shoulder gets pain again (chronic pain from a bad car accident). Basically this bag is a very good idea and does work well to stop pain, easy to conform to a shoulder, knee etc. However, the bag is THIN and may tear and break easily. This is what I did to make this bag more durable and prevent this from h…	05 22, 2014
AENXJM2CKEN5L	5.0	B002OSWW34	THERAPEARL Sports pack - Rectangle BagThis sure beats a frozen bag of peas or a cloth wrapping ice when you need it the most. How about a heat wrap that can be placed in the right spot without much fuss. Now, it is available in one reusable hot and cold therapy package.Thera-pearl combines the healing power of hot and cold therapy into one convenient pack. You can enjoy extraordinary relief from …	06 11, 2014
A2B0R7HSZV4FU8	5.0	B002OSWW34	I'm on my 3rd one. The heat is so penetrating, the pain just fades away. One caveat~~~ Don't heat too long! I did & it blew up in the microwave. Those little blue pearls are NOT fun to clean up!!! For anyone w/ chronic pain, they are easy to take w/ you to work or anywhere.	10 10, 2011
A2MZILTNGOIVWT	5.0	B002P59CYI	I got the Ina as a gift from my partner...and I adore it.He got me the orange one, a color that seemed more fitting than the others (in my personal opinion).It's super cool looking. Sleek. Smooth. Surprisingly pretty! Which doesn't just mean that it's aesthetically pleasing. What I mean is that it fits the description of the kind of toys I prefer. That is, that the Ina is not largely exaggerated …	02 15, 2013
A3UGMVYVG27GYG	1.0	B002PQ8BQM	My face starts dripping uncontrollably at times for no apparent reasons. That's the wonderful side effect a very potent medication that I have to take to alleviate chronic pain. After reading several reviews mentioning that some people had tried it on their face in spite of having a sensitive skin, I decided to give it a try. Oh my, OH MY. My skin instantly started burning like thousands of tiny …	09 1, 2013
A1MQQJEE38LLJ8	5.0	B002PT52WK	I have suffered from PF for a year now and I have gained some weight from inactivity as a result which has only exacerbated the PF pain so I am on a mission to find a cure once and for all. This foot rocker has given me hope because it provides instant relief. I put on a pair of soft sneakers, step on the rocker, turn on my Gymboss timer and stretch. By the time I step off the foot rocker, I can …	05 22, 2013
A1COL473CTZBA2	2.0	B002PT52WK	Not really helpful and pain has not been relieved. Still having chronic pain even with using this multiple times daily.	01 17, 2014
A1KCIPXJGD6AKP	5.0	B002QEY6NK	I don't have health insurance and after years of working as a Server in a number of restaurants have chronic pain in my feet. Since I am unable to go see a doctor I have no idea what the problem is, I only know that my feet have serious deep pain at times and this thing really helps to massage the pain away. Definitely recommend.	01 26, 2012
A240MBFLC8GXT1	3.0	B002QV01LO	If you tend towards enjoying a hard massage, the kind where people are scared to hurt you if they go any harder, this product may work for you but only momentarily. While I can see how it is a great product for mild neck aches and pain, people that suffer from chronic stiffness/soreness are probably going to break it, as I did, because you end up putting too much pressure on the shiatsu. So if yo…	07 13, 2012
A2LIJ5YDDHVWV8	5.0	B002RSAPXK	I love that this came in the 30 ml bottle, I use Lavender for everything, just about all of my essential oil blends, not all but quite a few as it help's with chronic pain, which I suffer from. I couldn't ask for anything better unless it came in a bigger bottle that is. And for the price you just can't get any better than just under 13.00$	03 3, 2013
A2LIJ5YDDHVWV8	5.0	B002RU2R1Q	First of all I highly recommend Edens Garden Essential Oils to anyone and everyone, they truly are 100% pure oil, you can go on their website and they tell you how they distill the oils from the plants, they are one of only 3 company's really are100% pure.Now for the juniper berry oil: I bought this one because I was told and read that the juniper berry oil is the best for pain relief for chronic…	02 24, 2013
AWBSQAYUGHV2K	1.0	B002RYPR00	I received this unit in perfect shape and working order. It is great! I found the time I spent in the evenings an absolute joy and a needed therapy. I have arthritis and chronic pain. I used the 2010 every morning and evening. Again, let me say it was great! After three weeks the unit simply stopped working. I am in the process of trying to get another one, yes, I know it broke, but, it is great!…	08 23, 2010
A2LFLT1W10K951	5.0	B002SDSSPG	Rocktape is miracle!! After years of trying everything to relieve the chronic pain of soft tissue damage in my back, my chiropractor suggested Rocktape. Oh My!!! Relief at last!!!!! I've begun using this product on other aches and pains with great results: tendonitis, sore garden muscles. I've tried the other brand but it doesn't stay on. Rocktape stays on through water aerobics, ballroom dancing…	06 27, 2014
A36CZMQAU0HMI7	5.0	B002SDSSPG	I was not sure if this taping stuff works but it did. I had some chronic pain in my calf that it really relieved.	01 30, 2014
A22UADMW0XAT4S	5.0	B002SMJQT4	I think this product is great. Due to stress and chronic pain, I'm a very light sleeper. It seems like any little noise will wake me up and then it's almost impossible to go back to sleep. With the help of the Ecotones Sound + Sleep machine, I have a much easier time staying asleep.	09 6, 2013
A24QLV7XZXYLTB	5.0	B002SWMSP8	I'm new to noni juice and was "introduced" to it with a batch of homemade juice which had a very strong aroma and flavor, much like bleu cheese dressing -- luckily for me, I actually like bleu cheese dressing! When I tried my first "shot" of this product, I was pleased that the aroma and flavor were much milder. I have Rheumatoid Arthritis and, according to my research, noni juice inhibits the Co…	04 2, 2011
A3TWR9BSOYVLMF	5.0	B002T8Y7PU	I started using this per the advice from my chiropractor for chronic back pain. I was seeing a chiropractor daily for several months without relief and at a high cost. I started using this product in conjunction with fish oil capsules daily. To my surprise I found relatively quick relief. I was at the point where I was going to have to get an epidural which is an invasive procedure that I was war…	11 5, 2011
A2YMO55ZZ78A31	4.0	B002TC661O	Purchased this for me mum who suffers from chronic debilitating leg cramps. Had it shipped directly to her & a few days later received a call, from someone sounding like they just won the lotto & were still shocked, confused & overjoyed. Mum had tried this "peppery vinegar" stuff & it instantly helped. It has been a few weeks and she is still benefiting from taking the product. It has not taken a…	10 9, 2011
A2TGU5OZTDFKGB	5.0	B002UEIVLO	This product is amazing at helping to relieve the suffering associated with fluide build up in the cells. Mucinex 600 Mg Guaifenesin, 12 hour extended release has an excellent delivery system. I have been using this product specifically, for about two years and I have found that it relieves and continues to help aleviate many of the symptoms associated with fibromyalgia and other chronic pain dis…	12 25, 2011
AW8HQ7NTHKETC	5.0	B002VFYHGA	I suffer from chronic pain due to bulging discs and degenerative discs, fibromyalgia, knee and hip pain and more. I purchased the gel yesterday on my way home from work as my lower back was really giving me problems. As soon as I got home, I rubbed the gel in and within 30 minutes the pain was almost completely gone! Today I used it on my knees and midback. The knee pain is gone and there is some…	06 9, 2010
AKJ4MY84XI0RE	5.0	B002VFYHGA	I deal with a lot of chronic pain-Hands, knees, feet,,& have used an Rx topical gel called Pennsaid. Its pretty good & helps manage the pain - but its $250/bottle. Even with insurance, my co-pay is $38. A friend recently introduced me to Coproxin, and I was veryimpressed. Not only does it work as good, I believe it works better than Pennsaid - @ $12-$15 per bottle !	06 2, 2013
A1NJFQA13QO6B7	5.0	B002VFYHGA	I was skeptical at first but this type of homeopathic medicine has been used for centuries in eastern countries. I think its time we in the US also got on board. Simply put, this is the most effective pain reliever I have ever used. There are no side effects. Just follow the directions and stick to it because it is not instantaneous, it is specifically for chronic pain. It usually starts working …	01 8, 2011
A3WXF8EEEF0T3	1.0	B002VFYHGA	I'm a 21 year old with a herniated disc. After seeing all the positive reviews I decided to give it a shot. Used as directed for over 2 weeks and saw no difference or improvement. Maybe its just me but I am a little skeptical after re-reviewing and seeing very few reviews that were verified to be purchasers. Either way if your in chronic pain like me it might be worth a shot but I wouldn't get yo…	07 12, 2012
A1XGFW5016CGQI	5.0	B002VFYHGA	We are repeat buyers of this topical gel. I cannot speak for the oral form as I have not used it.I believe this really works for most people. I was told it has been used for centuries in other countries for pain. It works for me. I have super bad chronic pain and arthritis, go to a Pain Clinic and am on narcotics. However, sometimes my pain is still bad even with the other things and I use this t…	03 31, 2011
ARP8E9UQP8T1E	5.0	B002VFYHGA	I had heard of Cobroxin so I bought both the oral spray and the gel for future use since I do not have chronic pain. Seven months later I sprained my left ankle with swelling the size of a softball within a few minutes. This was very painful and according to my Physical therapist I had a bad sprain. This happened about 3pm & by 6pm, and then 10pm, I took a 5-500 vicodin with no relief. I awoke at…	10 20, 2011
AMF3KMHYM1634	5.0	B002VFYHGA	This stuff is awesome.it really works. I've tried everything on and in the market and on the face of this earth and nothing wirked. Til I tried this, I've had shoulder surgery and messed up joints my whole life. And always pain not anymore I give it a 20 star out of 5. Recommend this for everyone who has chronic pain	05 29, 2012
A1KT19TDP9VE63	5.0	B002VFYHGA	I put it on a non-believer. Chronic lower back pain. You name the treatmentI've had it, including PRP, steroid injections, physical therapy, you name it...anything short of surgery.Then I tried this stuff... the next day - much better.. the next day ... evenbetter...I don't know how this helped my SI joint pain but it did. Nothing else did.I'm ordering more. Really, honestly... (tearing up just t…	01 4, 2012
A3GSQBNE4O9Y5E	5.0	B002VFYHGA	This natural product containing traces of cobra venom works very well for what it was intended. I would recommend it to anyone with chronic pain.	12 26, 2012
A2NC8MTBL0TNTE	5.0	B002VFYHGA	I've been attempting to manage chronic pain of unknown origin for the last year. My pain seems to be related to fibromyalgia, and I've not found a great deal that helps to alleviate the pain (I've tried other muscle ointments, chiropractic work, and massage). Cobroxin had positive reviews, and I thought there was little to lose by trying it. I was surprised that my pain was significantly reduced …	10 26, 2010
ABYJH8GACCTYY	5.0	B002VFYHGA	My mother suffers chronic pain due to arthritis. She finds this helps ease the pain. Unfortunately it seems that the manufacturer may no longer make the product.	02 8, 2013
A3PTGNBIYCEAJP	5.0	B002VFYHGA	I'm a guy in the UK who ordered both the gel and the spray and I have to say that the gel worked within 48 hours applying it as detailed 3-4 times daily on my knees, however the spray took a little longer but it was well worth the wait, my aching shoulders were history after 4 days. This is THE best product on the market for chronic pain relief in my opinion. Awesome product!	05 24, 2010
A2BZG91E9DN8BT	5.0	B002VFYHGA	I ordered this product several days ago and applied it according to the directions on joints that have been giving me chronic pain for years. The instructions say it takes 3 to 4 applications per day for about 4 days for it to become effective (then you can reduce the number of applications per day), but I was getting relief within a couple of days. Corbroxin is working great with none of the sid…	11 3, 2009
A2EG302Y1DJHXU	2.0	B002VFYHGA	After a failed spinal fusion I have been left in severe debilitating chronic pain & trying anything & everything to find some relief. This wasn't it! I found more help adding estriol (natural estrogen cream) which causes a natural decrease in pain. I can't say it won't work for u because my story is complex & PROBOBLY very different than yours, just want to share my experience so u don't get shoc…	12 29, 2012
A7WJOYEZA5K6N	5.0	B002VLZ88A	in connection with the ultra simple 7 day diet, i started to take a tablespoon of this in a protein shake every morning (which also calls for two tablespoons of ground flaxseeds). by the end of the week, my blood pressure had dropped by close to 20 whatever the unit is and, most amazing, a terrible chronic pain that ran down my right leg in the night absolutely disappeared. although i can not say…	06 4, 2013
A8A8SW7DAF3CR	5.0	B002VWJZ1A	I have a chronic pain disorder which makes it difficult to stand while preparing food, so I got this to help me with that. I highly recommend this to anyone who has trouble standing for any length of time.	10 16, 2013
A2SKRMIEG9X26J	5.0	B002VWJZHE	I have purchased 4 for my mom as she wore out the first two from sitting on the them full time between her lift chair and her wheel chair (each has its own cushion). Initially she had a bed sore and was told she needed a gel cushion so I bought the first two. This bed sore healed very quickly and I personally think having these cushions helped with the healing process relieving the pressure. Afte…	04 10, 2014
A1F9KT0A96OLQT	4.0	B002VWK09Q	I bought a stepper a few months ago to get more exercise, but my chronic pain (fibromyalgia) issues made that unusable due to the pain I would feel after a short time. I decided to purchase this instead and it is ten times better. I'm actually able to use it for 20 minutes without the abnormal pain/burning feeling I usually get when I exercise. I'm glad to finally find a way to stay fit and stren…	06 24, 2014
A2QZFC5ZZ17848	4.0	B002VWK0XM	I am a chronic pain patient because of ruptured discs in my lumbar spine. Having this shower seat is a lifesaver and makes a real difference in the ease of my showers. The only problem I have with is is that the seat can get slippery if soap or conditioner gets on it. I feel like I am going to go sliding right off it. I just have to rinse it off and it's fine.	09 19, 2010
A2E2SLJBY2QT24	4.0	B002WC8178	I bought the first bottle at Whole Foods, and then ordered here online for the next bottle. It does seem to give me more energy and there is a general sense of well being. I am a woman in my late 30's and don't really have any chronic pain or other health issues where this seems to make an immediate difference, as some other reviewers have noted. Nor have i lost weight - i am eating about the sam…	07 20, 2012
A1FX46UWSTTZAI	5.0	B002WHOH3U	I love Biofreeze. I have chronic pain and this product is almost perfect. I recommend that you try this for pain relief along with a good massage if you suffer from any chronic pain.	12 2, 2012
A10KDSR8E9O3ZA	5.0	B002WHPZTK	I deal with chronic pain from a car accident over 15 years ago, and biofr4eeze is amazing! It helps me get through my day mostly pain free. Sore muscles relax, and you can get on with your day.	05 1, 2012
A3HKQBRQ3O5FOL	5.0	B002WI1RFU	Best over the market thing I have to help my chronic pain! Get some if you have back pain or muscle pain.	09 3, 2013
A2ND3EQF0C72TB	5.0	B002WI1RFU	This works so well and I've had chronic pain for 18 years...Muscular pain mostly. If you've never tried it, I'll be the first to encourage you (buy a small amount) to try.	02 7, 2014
A1JUZZZYAHPYNT	3.0	B002WS0ZDK	Might not be the right product for me, so I'll give it 3 stars. I don't really find it is of any benefit, and sort of cuts off circulation after a short while.I got this for plantar fasciitis. I've got chronic pain, going over 2 years now, and to avoid surgery, I'm willing to try just about anything. This didn't help me, though may work for someone else?	07 4, 2012
A2CHOKNY064760	5.0	B002WYDSNI	I was skeptical when first told about blue stop but decided to order it for family members with chronic pain. when massaged into knees the family member experienced relief fot the first time in months. They quickly ordered their own supply. I fell recently and hurt my knees so I used blue stop and was amazed at the relief I got	10 3, 2013
A26ANGV5L5GP5Q	5.0	B002Y6KWJC	I was nervous about buying this, after I saw so many lack-luster reviews, but in all honesty its a pretty good product, especially for the price.I have suffered chronic ankle pain for years, one of the few things I have found helps is a jacussi, but I do not have a jacussi in my home, so I bought this in the hopes it would also help. It does help a bit. The jet is not as strong as in a real jacus…	01 12, 2013
APOH7LUGNLTLW	4.0	B002YOG2AW	I saw the Halsa Mat in a piece on the Early Show last week and ordered one the next day. I have assorted back problems - scoliosis, osteoarthritis, and degenerative disc disease - and chronic pain as a result. Several years ago when I was able to afford massage therapy, it was helpful in managing the pain. This mat looked like something that might work, and would cost less than weekly massages, s…	04 18, 2011
A3NBTRX3NIOEPU	5.0	B002YOG2AW	I also saw the show in which Dr. Oz recommended the Halsa mat. For several weeks I have worn a T-shirt while laying on the Halsa mat for 30 minutes daily. I definitely have less pain in my left arm which has chronic pain that is not constant. The Halsa mat was definitely worth the money for lessening my pain. It's great to have more time when I am pain-free.	10 7, 2011
A23RH3R4YK0US9	5.0	B002YOG2AW	I had very low expectations for this product. However, I was pleasantly surprised. I recommend it for anyone with chronic pain. I used it for low back pain that radiated to my hip. I liked it so much that I bought one for a friend and she purchased a second one for a relative.	10 11, 2011
ABTJDECJCG0B1	5.0	B002ZHPJ2K	I have been suffering with chronic pain for just about 20 years now. 3 years ago, the pain flared up substantially. So much so I can no longer sleep in a bed. After seeing numerous doctors and have lots of blood drawn and a couple of MRI's, I had no definitive diagnosis. A friend mentioned Lyme disease. I had the Igenix lab test done and it came back positive. I started seeing a Lyme literate doc…	05 4, 2014
A42WIQKMDH4TL	5.0	B002ZNJH1I	Best product in conjunction with my other joint and tissue supplements it has worked great. i highly recd this to chronic pain sufferers but always check with your Dr. first	08 8, 2013
A2KB95D2U9SIZR	5.0	B002ZO2CN2	I have a longstanding osteoarthritic condition in my left glenohumeral joint stemming from a strength training injury i incurred 30 years ago. Various attempts at physical therapy over the years have staved off disaster, but I have both loss of range of motion and chronic pain that is aggravated by overuse -- as occurred dramatically during a recent fence-building project.My symptoms were bad eno…	07 31, 2012
A1IEOIOIRZYK07	1.0	B003019FPW	This product consists of 20 sachets of camphor oil (active ingredient) + other oils (non active) impregnated material. Camphor oil is a well known topical (and very temporary) reliever of pain for minor aches, bruises etc (didn't Aunt Izzie use it in 'What Katy did'?) Camphor oil is no use for chronic and very painful arthritic conditions. I wish I had known the ingredients beforehand. If so I wo…	05 14, 2012
A28YV07R2VUJNU	2.0	B0030LMTGY	This roll-on is far inferior to others available. The only active ingredient is menthol, which gives a quick cooling feeling and then fades. There are a lot of other roll-ons available on Amazon with deeper penetrating pain-relieving ingredients included that leave a lasting effect once that initial tingle fades. I have severe chronic pain in my neck with migraines and found this roll-on to be on…	11 8, 2011
A3U1S5KR287T3I	4.0	B0030WXCSM	I am a sufferer of chronic pain and have used the generic Biofreeze for years before deciding to try the real stuff. I've found that any topical OTC pain reliever only relieves mild pain, so that is all you can reasonably expect from Biofreeze. It can help in areas of muscle pain, but can really hurt if put on areas with nerve pain. Biofreeze seems to really help, if only temporarily, with headac…	07 2, 2012
A19A6Q47HI4E12	5.0	B0031B1R16	My husband purchased this for me so he could massage my back and neck. I suffer from chronic pain. I have had several surgeries on my back and neck and my back has very bad spasms. We set this up in our bedroom and we just love it. It is very sturdy and can be folded down and put away in its carry bag for trips or storage. It has adjustable heights and removeable arm and head rest!! If you want a…	05 24, 2012
A3O6YUNLUC6LB8	5.0	B0031H3IXU	I have chronic pain disease & I require daily manual therapy. We bought this table so that my husband could help massage me daily without hurting HIS body. This table is PERFECT! My husband assembles it daily and tucks it away after each use. We have had and used it for about a year and I recommend it to anyone!	11 16, 2012
A2EA0NTR5I17BP	5.0	B0031JK96C	I am wheelchair-bound with chronic pain which adds to fatigue. I find that I've had more stamina since I have been using it. I mix it with almond milk, sometimes adding fresh fruit in a smoothie.	12 3, 2013
A3MIV1Y4BB58A8	5.0	B0032ULI10	This mat has been a lifesaver for me. I was recently diagnosed with lupus/ rheumatoid arthritis and am in a lot of pain most of the time. Laying on this mat, even for just a few minutes a day, has greatly reduced my pain. I will even roll it up and position it around my neck and face, because that's where most of my pain is. It helps me to be almost pain free when I am using it and brings my pain…	09 17, 2012
A39L61KW7RS9QU	5.0	B0035G075O	These really grab the dust. I had major dust bunnies from the house being empty so long before it sold. Swiffer Dry got them all. Best part is that this doesn't hurt my body. I have Chronic Pain and Fibromyalgia. Too many injuries to count. I was frustrated because I couldn't afford a maid as often as I need one. But the Swiffer is 1000x easier to use than a normal broom. And the slim line and sw…	02 8, 2014
A1WL02DZGCF1T4	5.0	B0035G0786	Mop in half the time using reg mop, less mess, less strain on hands, smells good, gets rid of stains on floor easy. Love it, I bought it because I have chronic pain on hands and with this cleaner I dint need to lift mop, twist, input less strain on hands. Even my kids like cleaning with it , they think its fun to spray it. :)	08 18, 2013
A30638B9S2GOM8	4.0	B0035K1ACY	Anytime I read about a product that's supposed to make a big difference in the knee joints ...products for pain, or for arthritis of the knees, I'm willing to try it!When I initially read about Joint Formula 14, it sounded very promising, so I sent for it right away, and the item arrived quickly - which I was so grateful about. I have really bad knees because of running, biking, & arthritis - I'm…	06 11, 2012
A133GFL08X6ABN	4.0	B0035MOOPC	I have just recently heard of kava while researching natural anti anxiety and pain relievers. I suffer from anxiety/stress and have chronic pain from cervical issues. I also have had migraines since childhood. Saw what a good deal this was and thought I'd give it a try. I am soo pleased- after taking one tablet yesterday evening, and today after work! I am normally sensitive to "effects" and felt…	12 19, 2013
A27NLXK2JBT717	5.0	B00367KSOW	I'm in that fibromyalgia-autoimmune-chronic pain group, and laying on this pad--or pressing it against my thighs or arms--will help relieve some pain, sometimes even most of it. It is a bit of a shock to the system, though, and positioning on it can be difficult, especially when my weakness is at its peak, so I usually try a hot bath followed by cool water first.	08 28, 2013
A1BM7SFYKDAHPQ	4.0	B00367KSOW	I don't care what anyone else on here says, this hurts, it hurts like hell on bare skin, but it works great! I take chronic pain medication for my back, I haven't needed to take any since I received this 5 days ago. I lay on it with a tank top and go bare skin on my lower back where the pain is. This helps so much. It really is helping this knot I've had for two months that feels like it's rippin…	11 3, 2013
A2KN8DOOHAXDDO	5.0	B00367KSOW	My sister has been advised to try acupuncture for her severe and debilitating arthritis. She requested this product as a gift, and she is absolutely in love with it.She used it immediately, and felt relief from her chronic pain. Once, she did not use it for 2-3 days, and immediately felt miserable and crippled with pain, so she has learned to always keep it near.Very lightweight and flexible for …	04 21, 2013
A14L2ZKF864EBK	5.0	B00367KSOW	I must admit to being somewhat skeptical about the effectiveness of acupuncture, but it had such high reviews, and I was in pain. I'd had knee replacement and shoulder surgeries, and though worked hard for very good functionality, my body was aching. None of my appendages were working as easily and the back was taking a lot of strain from not being able to lift much. I had range of motion, but th…	12 10, 2013
A3SO6ZT7REVLOL	5.0	B00367KSOW	When I read all the reviews on Amazon I wasn't sure I bought into the hype, both me an my mom have Fibromylgia and I thought to buy it for her for Mother's Day. When I received it I tried it out on my bare back for 15 minutes, needless to say I felt relaxed and feel asleep peacefully. It left me feeling great. I gave it to my mom who then promptly tried it out on her bare feet and bare back and s…	05 13, 2014
A2WXK07TWLETHO	5.0	B0036VFX5M	I use Chia everyday. I have chronic pain from a failed back surgery and have had to deal with constipation problems due to the meds for years till I came across this product. One small scoop a day in some apple juice or other drink of choice and wallah, no more issues! I have tried every product known to man, over and under the counter, even all of the natural products out there including flax se…	10 6, 2013
A3N98DJ2UFI7VO	5.0	B0037FETNE	I have three herniated discs in my low back and suffer from chronic pain. This product is the only thing that relieves the pain besides cortical steroid injections into my spine. Needless to say, I'd rather use this-much less painful and much less expensive. It isn't stinky or greasy either, which is great. I first learned about it from my orthopedic surgeon...he & his colleagues swear by the stu…	02 28, 2013
ARP8E9UQP8T1E	5.0	B0037YV1GS	I had heard of Cobroxin so I bought both the oral spray and the gel for future use since I do not have chronic pain. Seven months later I sprained my left ankle with swelling the size of a softball within a few minutes. This was very painful and according to my Physical therapist I had a bad sprain. This happened about 3pm & by 6pm, and then 10pm, I took a 5-500 vicodin with no relief. I awoke at…	10 20, 2011
A1SE920QYB6KN3	5.0	B00381AB8O	better than any stomach medicine available...my husband takes chronic pain meds since 1994...the stomach is finally protected by this product and healed!	09 2, 2013
AJ8XMXUMZSSSU	5.0	B0038L6V42	I feel it working. My feet tingle when I use these, and it helps a lot with my chronic fatigue and occasional joint and foot paints. I've been using these for years and LOVE them. Sometimes I get a lot of black spots on the pads (yuck) when Im very toxic feeling, other times they aren't as dark and have no black spots. YES they will also turn sticky and dark if you add water, but you really need …	03 31, 2014
A30B57IKVEQ0GP	3.0	B0038M6CTK	I have a chronic pain problem with my foot and really can't tell if this is helping or not after several weeks of use. Didn't make it worse but not sure it helped.	03 31, 2014
AT7OQL7WHKMRW	5.0	B0038M6CTK	Just started using this yesterday and have all ready noticed a difference. I have severe chronic pain in my back (thoracic & lumbar) and neck. I also suffer from fibromyalgia . I am only 25 - have had this for at least 5 years now. This is the ONLY cream I've ever used that is effective! It helped with my rib pain that usually feels bruised (&sensitive to the touch) and reduced the problem spots …	03 24, 2012
A1WK4ETNZEC9TJ	4.0	B0038M6CTK	I started using and I notice a differecne. I have chronic pain in my back and leg hoever didn't take the pain away on my uncle.	12 12, 2013
AVSQOEOZL9WBS	4.0	B0038QX438	I suffered from pain from inflamation. I got tired of taking soooo much ibuprofen. I just wanted to try something else that would not destroy my liver, and stomach. I don't remember how I heard about the benefits of curcumin, but I was exicited to try it. I am glad that I did. I would rec to anyone with chronic pain.	07 15, 2013
AILG19BFM0UIP	5.0	B0039H65D2	I work in an office and suffer from chronic pain & headaches from the tension of sitting at a computer all day. This is the best handheld massager for me to reach the exact points that need relief, it is great to use by myself any time & is incredible value for money. Love it!! :)	04 9, 2014
A17VR9K7OO8TOK	5.0	B0039O2SEA	Love love having these gel pads on the arm rests of my office chair. They are really helpful for a girl like me with chronic pain in my elbows.	12 14, 2012
A2XXME208KW0KQ	5.0	B0039OPBIA	Perfect fit for my niece, who is a teenager affected by scoliosis and connective tissue disease. She suffers from chronic pain and the pad is very helpful.	11 13, 2012
AJ8Y66K5JC0TV	4.0	B0039ORBMY	At first I loved this product, but if you have chronic pain like from a back injury, be careful, the heat settings are very high and may cause damage after an accute flair up or injury. It goes from heat setting 1-10, but I recommend using it on heat setting 1 or 2 at the most. It does heat up quickly, and sometimes makes my back feel better, but I wouldn't use it after any kind of injury, wait a…	11 8, 2013
A1V8ZE9BH0WTXE	5.0	B0039PH51K	I was skeptical when I first read about this. It popped up as a people who looked at what you're looking at also looked at tihs suggestion. I was looking at stuff for back and neck problems because I have myofascial pain syndrome (MPS - similar to, but not the same as, nor as chronic as, fibromyalgia), TMJ, bruxism, and repetitive strain injuries from a decade plus of computer work on the most no…	01 23, 2013
ASPJXEFP2C4IO	5.0	B003AS74JO	For most of my life, as long as I can remember, I have suffered through chronic painful canker sores- Nothing ever worked to heal the ulcers, only to treat (numb) the pain... I purchased Canker-Rid last week and WOW! Canker-Rid is Amazing!!!! From the first application the pain subsided, I used it for three days applying it twice a day and that sore(s) vanished. I will Never go without this item …	06 2, 2014
A3ZULHP1LJOPM	5.0	B003B3OOP0	Like others, I was skeptical about what just one vitamin tablet could do. I could not afford the expensive vitamins I use to take several years ago that my health professionals recommended. My recent blood work was showing I had to do something and my digestive disorder makes it hard for me to eat many whole foods for the proper nutrition. Earlier this year I tried a couple of other brands but no…	08 19, 2011
A1EENVONRMXIWO	5.0	B003B685SO	This is the only product we have found that helps my dad with chronic pain and cramping in his hands. Metagenics makes excellent products that reallu work.	04 10, 2012
A195T7TVNKIFY7	5.0	B003BAJOEE	I have been in need of a timer that would remind me to stretch, change my position or change my activity at regular intervals for some time. I have an chronic pain illness that gets worse if I stay in one position for more than 40 minutes. I am able to focus so hard on a book or an activity that I block out my awareness that my pain or muscle spasms are worsening after about 30 minutes. By the ti…	06 9, 2013
A2KK5A31QTI237	5.0	B003BKWDPQ	I have bad feet, really bad feet. I've had two major operations on my feet at the Hospital for Special Surgery in NYC. Unfortunately the surgeries weren't 100% successful, and I have chronic pain as a result. These are the procedures I've had on each foot:Posterior Tibial Tendon TransferFDL TransferIliac Crest Bone GraftPosterior Calcaneal OsteotomyAnterior Calcaneal Osteotomyachilles tendon leng…	07 5, 2011
A10UFBQUHAZ6CY	5.0	B003D0A8Q0	I have been very involved in supplement research for the past 5 years or so. I can definitely say that this Longvida Curcumin is worth the extra money. I have been taking the Jarrow labs curcumin for 3 years, and just recently switched to the Longvida. The difference is astounding, and this is now one of my main daily supplements along with Ubiquinol and Vinpocetine. This product reduces inflamma…	03 1, 2013
APX3DIAOED535	4.0	B003DLZ0OE	I own the Posture Pump Cervical Disc Hydrator & Elliptical Back Rocker. I use them both almost daily in tandem. They have helped reduce my back and neck pain from what it was. I spent the greater part of my 20's looking for some relief from chronic pain. Here is I a list of things I have tried...Acupuncture, Alexander technique, Bikram Yoga, chiropractors, cymbalta, lyrica, cursing the cosmos, de…	01 15, 2014
A34CYTRZ3OBY35	5.0	B003DLZ0OE	My wife has used the Posture Pump 1000 with very positive results. It has significantly reduced her chronic pain; it along with the other changes she has made. This all did not happen overnight, but with time.She has compressed disks in her neck (caused from repeated trauma) the end result of whiplash. We purchased this item online through Amazon and have been very grateful for every penny spent.…	07 18, 2013
ALC84NLT63N4A	1.0	B003DLZ0OE	I have 3 herniated discs in my neck. After using this this Posture Pump for several weeks, I ended up in the E.R. with chronic pain and bruising & tissue damage all over my neck. DO NOT USE THIS PUMP.	08 16, 2013
A30745LMXMEQRJ	5.0	B003DQCHG8	I bought this infrared pad about a year ago. It is a very good product compared to the Fir Infrared pad which cost near double. It provides chronic pain relief at a low cost. I like the fact that the timer is automatic and shuts off after 10 hrs so you would not have to worry about having re-set it often. I consider the pad an excellent value!	07 30, 2013
AQV2CV3JJNW73	2.0	B003DQCHG8	I purchased this heating pad to be used by my daughter who has a chronic pain illness.She uses a hot pad almost every morning but the Venture Heating Pad was designed only to heat to 89 degrees.When the company told me that, I asked to return it and was told to take it to UPS. I did so on April 12th.I was told this morning, July 1st, by Balkowitsch that I have to go through Amazon.com to get my m…	07 1, 2011
A1UI6UKCMUGLXK	5.0	B003DQS9QA	This cane very much suits my needs. It supports my weight, helps with my balance, and is attractive enough to make me feel better about using a cane. I led an active life, but the osteoarthritis in my knees slowed me considerably. I was reluctant to use a cane, but now I am glad that i checked the reviews on Amazon and found this one. This cane helps me keep moving during cold, wet weather, and i…	11 8, 2013
A2Q6FB4AZX7FY1	4.0	B003DV3HE4	Very easy to use, presegmented, holds well. My only problem is that you can't really get them wet. So they are really only good until you shower., so not great for chronic pain.	10 3, 2013
A27ZA3EP4NNAKN	3.0	B003DW6XPS	I'm a chronic pain patient and I took one to see if they work before using them for hiring a babysitter. Methadone showed up but Percocet didn't. I take alot of percs a day but got a negative on opiates. I'm fairly certain oxycontin and perc metabolizes into the same thing so this test probably won't show any opiate pills, just herion, if at all.	03 3, 2014
A1KNGD6D5B0361	5.0	B003E837HI	I have tried many products on the market and I decided to try this one and I am glad I did. I was using one of their other products that worked very well so i thought if that worked maybe this one would also. If you have chronic pain and want relief this one worked for me on the same day I started using it. I wish it was less $ but you only get what you pay for.	05 26, 2013
A1O1ARKK72X0ML	5.0	B003ECUX26	This is an amazing heating pad. It gets pretty hot and the moist heat goes deep and is what I have needed. Most all heating pads are on a timer these days and I can set it to temp and time and lock it so everytime I turn it on it is at the same setting. Very happy with it and it is large and great for my back. Love Love Love and have recommended it to others with Chronic pain issues.	02 10, 2014
A2OE2B560OAENG	5.0	B003ECUX26	I have chronic pain and often use a heating pad for relief. As my old heating pad wore out, my fiance suggested I really invest in something more sturdy and worthwhile. What a great suggestion! This heating pad exceeds the performance of any of the drugstore brands I have used before. The heat is even, and the moist aspect reminds me of the wonderful relief you get in the PTs office. It's great t…	04 23, 2013
AZBV50GJO6MII	5.0	B003ECUX26	Fact is, if you use any heating pad all day, everyday, such as to fight chronic pain, the pad will eventually die. All electronics have a lifespan, so if you use that life all up in a short amount of time due to excessive use, it will die quicker.I have bought MANY heating pads over the years. I overuse them, working them long hours to fight pain. This is the ONLY pad I have bought more than once…	03 10, 2014
ANYWCB1ZI62GT	5.0	B003EDYJ0M	I have had Lymphedema for over 10 yrs. I have suffered from chronic pain and chronic fatigue for years. I am self employed and wife and mother of 3, by 5pm I used to be "done", totally exhausted... after 3 days, of using this, I felt like a new person! I have energy to be a mom, to live again! I have been using this product for about 3 wks and I cannot express in words how amazing this is... over…	11 17, 2010
ACCWXYE51C4MZ	5.0	B003EGQAVK	I learned about this product from a friend and I will always be grateful that she shared hers with me until mine came in the mail. Once you try it, you're hooked! I have Fibromyalgia, so I experience body pain all the time and this little unit provides enough relief so I can cut my pain meds in half when I'm using it. I don't use it every day because I'm afraid my body will get used to it, so I g…	09 21, 2010
A31J176KH7ZZEY	5.0	B003FBK9EI	REV.'s E+ Trainer's Epsom Formula 15-Minute Muscle Soak is a useful product to relieve and rejuvenate muscles. The physical and massage therapists I've had in the past to treat my chronic pain have told me after each session to take an epsom salt bath. REV. is a good epsom salt formula bath. I also highly recommend Bathhouse Soapery & Caldarium's mineral bath salts and lotions. Their bath salts a…	04 16, 2011
A39XP4VBRCC17P	5.0	B003FBKBFA	My favorite pain relief roll on! It does wonders for my chronic pain. The price is quite a deal. Thanks	06 28, 2014
A2WZNM833CJH82	5.0	B003FBOJB2	One thing I've learned over many years of dealing with chronic pain is to always take the least amount of pain reliever that I can get away with so as to save the "big guns" for times when I need big pain relief. At 200 mg of ibuprofen per tablet,Good Sense Ibuprofen Orange Coated Tablets, a generic version of Motrin IB, is often enough to temporarily relieve relatively minor aches, pain and feve…	11 29, 2013
A1JXV4SWMTR3XF	4.0	B003FWYY0C	Melatonin is a master-hormone produced by the pineal gland deep in the brain. It is mostly produced at night, but only in the dark. If you have street lights blazing into your bedroom or sleep with a nightlite on, you're in trouble. If you work nights or stay up very late, you're also in trouble. If your health isn't great, ditto. While most people don't need to pay extra for the liquid or the su…	09 17, 2013
A1MT8PIFHNCUXW	5.0	B003GPOT9Y	The first thing I would like to say is this: Many people who have told me that they did not work, wore the chips for 3 days or less and signed them off as "not working". In cases of intense, chronic pain, the chips are best worn ALL THE TIME. You MUST be on a healthy diet. You MUST stay hydrated.Now, I have Atypical Bilateral Trigeminal Neuralgia as a consequence of MS. I use these chips everyday…	03 9, 2012
AQM0K7MBBT4AY	4.0	B003GYV894	I put "effective" and "pain reliever" between quotes because I'm skeptical as to how effective menthol is at relieving pain vs. masking the pain beneath a cold/tingly sensation.This product, being menthol-based, does a good job of making your skin cold and tingly, but I'm not totally sold on its effectiveness in actually relieving pain within agitated joints and muscles by acting as an analgesic …	09 8, 2010
A45S6D1P309G9	5.0	B003GYV894	Non greasy, fast absorbing, pain relieving. Works very well on general muscle aches and pains. I find it also works pretty well on other areas, like swollen joints. I even used it on a sore cuticle! I have chronic pain and swollen glands at the base of my skull that make it difficult to sleep at night. I keep this cream on my nightstand and use it on a regular basis for flareups. It sooths the pa…	12 17, 2010
A11ZJWDSUNRQH2	5.0	B003I4P3JS	My dad was the one who recommended this to me. He is a total health nut and swears by this for evening out his moods, bringing him a sense of well-being, and keeping his bowels on a regular schedule. I sustained a spinal cord injury some years ago and I take Percocet for chronic pain. This combined with the slowed bowels from the SCI means that I have been perpetually constipated for what seems l…	03 14, 2012
ADMJ4AN44FDJF	5.0	B003I6Q3IG	Love this essential oil. Help with my Trigeminal Neuralgia pain and other chronic pains I have. Helps me sleep better also.Thank you doTERRA.	04 5, 2014
ARU919VEOG9G8	5.0	B003IGPDQO	Must have in every household. Cures muscle pain, bruises, twisted ankles etc. Take 2 daily for one week if have a chronic pain related to joints or muscles. Stay well. Good luck.	12 16, 2013
A1R1HW4C4OEBRN	5.0	B003IKXWDQ	I wear tied shoes all the time for the support but have difficulty bending to tie them due to chronic pain. These laces allow me to tie my shoes once and then they become slip ons, making it much easier and less painful to put my shoes on and take them off. Highly recommended.	09 16, 2012
A3S8PRT2KXLPHT	4.0	B003IL1T5I	I heard of the zero point wands 3 years ago when people were paying $150 to $300 for them. They came out like a fad. This seller has an excellent price to gamble purchasing his own version. Initially, I didn't notice a difference and contacted the seller. He very much wanted to know if I had applied it properly. He was very sure the wand worked, but that likely I hadn't used it properly. Accordin…	12 7, 2012
A1YB10G32IQC2L	2.0	B003IMV7AY	Purchased in Jan 2014 and stopped working Feb 2014, turns on then immediately turns off otherwise this was the BEST heating pad we owned to date. Called Customer Service. Was told the heating pad burned out because of overuse. This heating pad is to be used not more than 30 minutes a day and not on the high setting all the time. Well, when you are have acute or chronic pain you need more than 30 …	02 26, 2014
A11KPOJX6Z5B04	1.0	B003JK1TR6	I purchased this expensive junk because of all the positive reviews which I am now convinced must be contrived. First of all, it worked maybe six times and is now dead. It's full of hard plastic-looking disks that are not comfortable to lay on and they don't offer any relieving benefits otherwise, The control is weird and home-made looking plus hard to figure out how o set. Suffering from a numbe…	04 2, 2013
A8T3AVTIX8K49	5.0	B003JK1TR6	I would recommend this heating pad to any one who suffers from arthritis, muscle spasming, or any kind of aches and or pain that they find is relieved or helped by heat. I couldn't live with out a heating pad myself, having been in a car accident four years ago that has left me with neck, back and soft tissue injuries that cause me chronic pain daily. One of the only things that I find that helps…	12 14, 2012
AYVU55XJK4S9P	5.0	B003JORCDW	I am reposting this under our Amazon Prime account which is used for all of our purchases, thereby showing as a Amazon Verified Purchase statement. I had previously left this review under JL on May 2012, which didn't show as a verified purchase.My Certified Naturopathic/MD physician highly recommended this brand & combination to me for chronic pain/inflammation. This combination is a unique 6 to …	05 9, 2013
A3TPI0AHQGT0XT	5.0	B003JYHXH2	i do not exercise often, nor do i have any chronic pain. however, when i do run (or hike, or do yoga, or any other activity involving my feet) my feet cramp up so terribly it KILLS. i was rolling with a tennis ball, but it would always fly across the room and i never felt like it reached those aching, tense places. THIS, however, is PERFECT! the little ball doesn't go anywhere thanks to the spike…	04 1, 2012
AD0GJGQ0YIFPR	5.0	B003KL24SW	5 degenerated disc and arthritis in lower back.....no OTC drugs touched the pain. The pain medicine prescript from doctors is so bad it will mess up liver, kidneys and whole body.I tried the Arthritis Pain Relief for minor pain from Heel, did not touch it either.Then I tried the Neuralgo-Rheum for chronic pain and it does help ease the pain. It is not taking it away completely but it gives great …	08 23, 2013
A1JZ8849KRYE11	1.0	B003KQ7N6A	I purchased this unit because it is a beefier unit than my last tens unit. I did not purchase it for the sexual aspect. I thought that being a larger and more powerful unit would help my chronic pain. This unit does not work very well for that aspect. The power is not strong enough. I did not know this was non-returnable but I am now stuck with it. Do not buy this if you want it for pain issues.	01 18, 2013
A2WN1QF8GSVHYV	5.0	B003KVPYWU	Package says for "Daytime Stress" & "For the relief of the symptoms stress and/or anxiousness".I'd add it to a chronic pain (I'd use with Homeostasis Labs 'Flu Relief') &/or general or hormonal imbalances including twitching, "Restless Legs Syndrome", insomnia, irritability, hypersensitivities to touch, light, etc.; clotty mensus, eye irritation/light sensitivity, headaches (migraine-like), weakn…	10 9, 2010
A3VF13W2YM9FAU	4.0	B003MDQ6HI	I was desperate to try anything over the counter for my rhuematoid arthritis of the spine. After the 2nd day, I was feeling some relief. I continue to use it along with Cymbalta and Lyrica and I can now function like a "normal" person who is living with chronic pain.	04 20, 2013
A2WN1QF8GSVHYV	5.0	B003MJLLPY	This is great stuff for chronic infections, esp. due to autoimmune disorders, yet if you take 2 full scoops a day, you'd have to buy 2 of these canisters a month, and at $50+ per canister, it is a bit over-priced IMHO.The cherry tastes the best by far, and along with a great blend of probiotics (I use Metagenics Ultra Flora Plus DF Capsules with InflammaCORE), you'll be thinking better, have less…	09 14, 2011
A3CKC3XHIK7IT3	5.0	B003N8XTUE	have used this product repeatedly and only until you stop do you notice how it actually does work I am in chronic pain without it the best !!!	03 11, 2014
A29ARA2RGL4DC2	5.0	B003O2WAL8	Searching for relief from chronic pain and side effects of chemo this was a great help! My Onocologist mentioned there wasn't a cure for nerorapthy caused by the chemo. The cream is a comfort, reducing the pain by half!	03 16, 2014
AMGXJ2LEY5UBK	5.0	B003OQ6C7W	I have had chronic muscle pain for 2 1/2 years. I have bought so many heating pads, icy hot, vitamins for muscle and joints ext. This is the best product I have ever bought for my pain. It is a deep heat theapy so it is so much better then just a plain old heating pad. It gets to the perfect temp to make your muscles feel at ease... All you do is press on the metal activating button and its activ…	05 21, 2012
A2R0K0KP7D2DK9	5.0	B003PMLUMC	I was skeptical about buying anything far infrared, having no knowledge of how it works or whether or not it would be beneficial. I have been suffering with acute, chronic pain for the past year and a half, coming from muscle spasms. MRI of lumbar and cervical spine showed herniated discs... multiple in both areas. Lots of age related degeneration; spondylosis. I have heard that heat can actually…	05 17, 2011
A29HP97F24RCQL	4.0	B003PQTZXO	I have chronic pain and it has helped me a lot to deal with it everyday. I take it mostly am and pm.	02 4, 2014
A1ZYRTQVMP1TQ5	4.0	B003PQTZXO	It is good for muscle and back pain and I believe it helps with a lot of chronic pain, but it is not a miracle drug or a potent painkiller.	03 5, 2014
A3LH5JHVICFAQS	5.0	B003Q3C9S4	I researched magnets and pain before buying these. In addition, a friend had given me a magnetic shoulder vest that has been helping me for a long time. Originally, I just had some shoulder pain, from too much exertion while swimming. This helps within a half hour of putting it on. After wearing for a couple of days, I no longer need it until the next time I overexert. Then I was injured badly in…	02 21, 2014
ASPPIZR9CPC7O	2.0	B003QMUX2O	I chose this product over the others available based on the reviews.I have had bad luck with my last three massagers, this one included. The controller went after a week just like the last one, I am so disappointed. The massager was just right and now I have to return this one. I have Fibromyalgia and have gone through 12 of these things in the last 10 years. They work wonders with the chronic pa…	08 4, 2012
A3PECGYD3GI2ZR	5.0	B003QW3GCI	This is, by far, one of the best health supplements that I have ever taken. I highly recommend it to anyone with chronic pain or inflammation.	01 18, 2013
APZERMXTOOMJE	5.0	B003QW3GCI	I've been on disability for a dozen years due to chronic pain from a car accident. This enzyme has literally given me my life back! The next step for me was an ablation (searing of the nerves in my cervical spine). Reports for that procedure were not good, yet I was desperate and preparing to go forward. I read about this enzyme and decided to give it a try since it has no side effects. I take on…	02 13, 2014
A2PFCO5ON4N2UP	2.0	B003R2OPWW	As a person with multiple chronic pain locations, I thought this might be a great chance to test something which might offer some relief. Upon opening the package I noticed what has been mentioned by numerous other reviewers, basically a wrap immersed and infiltrated with a gel. I tried using this on two specific locations; the first being the lower back and the second being the knee. While the w…	10 1, 2012
A2FWZ58M6IQMD7	4.0	B003R2OPWW	This is a very interesting product. It cools without having to be in the freezer, and molds easily to the affected area. I use this on my knee and ankle, and it works very well.You have to carefully unwrap the bag that the wrap is in so that you can reuse it. If you destroy the bag, it may be very difficult to reuse this. Just wrap it on the problem area, and instant cooling for roughly 4-6 hours…	09 18, 2012
A2B7DW8XZMRMN0	2.0	B003R2OPWW	The Acrtic Ease Cyrotherapy Wrap is a great idea but a very disappointing product. I got my Arctic Ease Wrap to put in my car First Aid kit - having an instant cold wrap/bandage would be great for injuries sustained while hiking. Then, I had a nasty flare of Reflex Sympathetic Dystrophy in my left hand. Finally, I had something that wasn't *frozen* with which to treat my swollen hand! Since Arcti…	08 5, 2012
A376OJHLE6SU9Q	1.0	B003R2OPWW	I have chronic pain in my knees and several other joints. I thought this would be something helpful when I needed to iceWhat I don't like- it just FEELS weird (REALLY weird) it had a slimy cool feeling never really felt cold- I tried several times to wrap it around my knee but no matter how I wrapped it it never felt right- never really felt cold just cool (like wet wash cloth cool)I love the ide…	08 15, 2012
A1ACM1CBGORBN1	2.0	B003R2OPWW	I got this because the idea of not having to put an ice pack in the freezer and waiting it to freeze was a big thing to me. My husband has horrible back pain sometimes and ice packs usually help. Right out of the package, there's a big roll of slime and you can cut it to size. I cut it off and it doesn't really feel cold at all. When put on the back, it does feel slightly cool but not the same ef…	10 4, 2012
A1JVEECBHIO90Z	5.0	B003RLM0HK	Chronic pain in my back for 4.5 years = gone after a few nights of sleeping on the sheets.Boyfriend's restless leg syndrome & night terrors = nonexistent when he sleeps on the sheets.First normal menstrual cycle since the age of 22 (I'm 33) after sleeping on these sheets for about 3 weeks = one really grateful & happy girl!!	02 5, 2011
A16ER2U87G4AX4	5.0	B003RLOBOK	I am one of those people who is highly sensitive to electromagnetic frequencies (emf's). This is the best product I have found that reduces this sensitivity to electromagnetic frequencies. My main source of emf's is from my computer and the more time I spend on it the worse I tend to feel. I experience a lack of focus and concentration, insomnia and all-over, chronic pain (with the worse concentr…	03 30, 2014
A36WIGHH8O4PA4	5.0	B003RLOBOK	Oh don't get me going on this because I may not be able to stop. This has to be by far one of the greatest discoveries since the light bulb. I don't have the time to go into detail at this point but will add later. Suffice it to say, this has helped heal skin lesions on my ankle/foot that would not heal for years even though I tried a number of holistic measures. I have since purchased the half s…	12 12, 2013
A2T1ETZS18FGRR	5.0	B003RLOBOK	Works great. Helps me to deal with long standing chronic pain. Also I get much more restful sleep. Money well spent.	12 4, 2013
A3143RGM1MBL26	5.0	B003RMF8SC	I love those Earthing devices. It helps me to get rid of chronic pain. I sleep on the sheet and use the other devicesto get grounded where needed.I recommend it highly.	03 24, 2014
A2DKCZR39TV78D	5.0	B003RMF8SC	I have had my starter kit now for about 3 weeks and as soon as I used the mat at work under my feet I felt a calmness. I am also using the half sheet and the first night I used it I had the best sleep in years. I have been using it every night and even my fiance says he feels a definite difference and he is a skeptical male. If I do wake up I go right back to sleep which never happened prior to u…	05 31, 2013
A7U1SXLPWKVXA	4.0	B003TXIXPO	I have been in PT for almost a month due to a bulging disc, with an annul tear. After being terribly inflamed for a few days, this tape was a fantastic addition. The tape is applied in the pattern of an asteric * using 3 strips, it feels like some of the weight is literally lifted off the area, but for those who have chronic pain with inflamation its worth trying. When I work I use this in additi…	04 14, 2013
A2ROA3QX0SUGG1	5.0	B003U9QNR2	I am so glad that this product is offered in various sizes. I live with chronic pain disorders, and, I'm accident prone. If you use Ben Gay or Tiger Balm but you hate the way it smells, or perhaps it burns? Switch to this natural product. The large patch can be kept whole and slapped on a sore lower back, cut in half and adhered to your pelvic region when you have menstrual cramps. Or cut into as…	03 7, 2014
ARJJCUR5WBIET	5.0	B003UAPIY0	I purchased the old Infratonic 8 several years ago and have just loved the way it works! The products are incredible and very effective for managing chronic pain and nausea issues. I would recommend the Infratonic products because they really work!	07 28, 2011
A3VJ1KQ6XIJF19	5.0	B003UF5KAC	I had been thinking about buying one for a while. Finally I got my first and it was amazing. I decided to go topless since day 1 and yes, it hurt but it works! I mostly do the relaxation program which is >30min and most of the times I just fall asleep on it. I do feel more relaxed and rested. I gave the first one to my mom because she suffers from insomnia and chronic pain and she says it's the b…	07 22, 2012
A3K96F2MWMR8VP	5.0	B003UN5X42	The Kneading Massager helped the chronic pain I have in between my shoulder blades. I am able to use just the amount of pressure I need and position the massager where I need it.In a way it is better than a personal massage because I adjust the pressure used.	05 3, 2013
A32Z9I3W43AS0L	5.0	B003UN5X42	i actually bought this for my brother who suffers from chronic pain. he reports easy of use and immediate gratification. my brother, the skeptic, uses it daily	11 24, 2013
ALCFPAT3VI7MF	5.0	B003V2JBEK	I've had several serious spinal surgeries and suffer chronic pain due to spinal stenosis disease, and failed spine surgery. What a wonderful surprise to find that this product dramatically improved my mobility, range of motion, and significantly reduced my pain, after taking it two times a day for ONE MONTH!I strongly recommend Kirkland Glucosamine/Chondroitin to anyone who suffers from painful j…	05 2, 2012
A3283VG3POCPCZ	4.0	B003VOVZZ6	I ordered the product after some research, which seemed to confirm the light as a helpful form of therapy for several different nagging probems I have. Using the infrared consistently has proven helpful to alleviate pain and to restore feeling in a numb area of my foot, injured by dropping a heavy on it. The heat is helpful too. Red light definitely tends to tighten the skin and have other cosmet…	08 23, 2013
AD5ERJE819OIQ	5.0	B003VOVZZ6	I bought this for my mom - her toes have been causing her pain since a strep infection years ago - especially one, where even the slightest tap would be excruciating. She was starting to mutter about having it chopped off. When her podiatrist mentioned the toe looked like it had a small ulceration, I remembered reading about light therapy being used to help heal ulcers that diabetics sometimes de…	11 15, 2011
A1YN1AM6SLAFV7	5.0	B003VOVZZ6	I wasn't sure what to expect and I was desperately looking for something to help alleviate my chronic pain. Well lemme tell ya, IT WORKS! I would recommend it to anyone who suffers chronic muscle/skeleton pain in their body. It also helps circulation and increases' body temperature immediately, I also suffer of cold limbs'. If I were you, I would purchase it!! Happy buying!	06 2, 2014
A18L908NFO52EY	4.0	B003VS8AUU	This stool fit the bill for me as I need to be able to sit while bathing sometimes due to chronic pain. It looks like spa furniture in my bathroom and easily folds up out of the way when not needed. I sometimes just leave it out and put stuff (box of tissues, towel, etc.) on it because its small, unobtrusive and cute. However, I had to take off one star for comfort. Although I am a slim woman (13…	01 21, 2013
AP2UTXDLOLNYK	1.0	B003VW40IC	My fiance and I watched it and to say we were disappointed is an understatement.Chronic pain sufferers are always looking for help, this wasn't it for us.	01 24, 2013
A3PHHUUZI6WSTO	5.0	B003XUAECI	I have Fibromyalgia which causes chronic pain throughout my entire body. I use this Wahl Deluxe Massager every day, sometimes two or three times if needed. It really helps loosen tight, sore muscles and therefore takes away fatigue due to chronic pain. The long wand is very useful for massaging those sore areas around your shoulder blades and along your lower back. It works well on tight neck mus…	01 1, 2011
A6AG4W8V195F2	5.0	B003XUAECI	I got this for my wife for Christmas. It was a gift to both of us really. She has chronic pain (fibromyalgia), and my hands & wrists can't keep up with neck and back massages (I have repetitive injuries). With this massager I can give her a massage just about every day. It's win-win. It relieves her pain, and I don't wear out my hands.We use the little nubby attachment. The two speeds seem to do …	12 29, 2011
A1F5RAIQ170ZW2	5.0	B003YQYTX6	For me, this is the best product on the market for muscle pain and tendinitis, and I have tried many out there. I like the gel especially because it is easy to apply. It goes on smoothly and almost imediately gets icy cold before it warms, and it penetrates deeply into the sore spots. I highly recomend it for anyone with chronic pain issues.	01 23, 2013
A28EKK5HRSEPLU	5.0	B003ZVBKWS	I have arthritis and a lot of chronic pain. Biofreeze helps cut down on the meds I have to take because it really relieves my joint pains and aches. Plus, it doesn't have an unpleasant odor like some products and it's not greasy. I highly recommend it for any kind of muscle pain or joint stiffness.	12 16, 2008
A1RLJ6P9MV9JSG	5.0	B003ZVBKWS	This BioFreeze works well for decreasing joint pain and inflammation in localized areas. I would definitely recommend for arthritis and chronic pain sufferers.	12 26, 2012
A3663HW93K6MFX	5.0	B003ZVBKWS	This works amazing well - especially for chronic pain. was recommended by a doctor - have been using it for years for my back!	04 5, 2012
A14L2ZKF864EBK	5.0	B003ZVBKWS	I've written before about my satisfaction with this product. It beats smelling of Ben Gay, and offers numbing relief to one's chronic aches and pains. Recommended to me by physical therapist for chronic pain problems. Try it, you won't be disappointed.	09 1, 2013
A1E3AUACKQ87HR	1.0	B0040EGNIU	I have this & it is NOTHING like the OPTP blue roller I used in Physical therapy. I have had chronic pain from a shoulder injury that went untreatedI had two surgeries to try to remedy the pain. I loved the blue roller I used in therapy it was firm but had some give to it..I could do self massage, and stretching on itThis roller however is HORRID..it is glorified PVC pipe! the foam is about 1.5-2…	12 9, 2013
A31TLH0IXZJRTG	5.0	B0040EGNIU	I have suffered with back pain for many years. The last couple of years I've been taking an active role in trying to rid myself of the pain. I've seen an acupuncturist, a chiropractor, a doctor and a physical therapist. A combination of all of those, combined with a rigorous course of daily exercises and stretches has gotten me my life back and the pain under control. I decided to try The Grid ro…	02 16, 2013
A2D37S3S44I7XP	5.0	B0041CZJWW	Love this stuff this is the only thing that works for my chronic pain when i first started using biofreeze i had to buy it from my doctor now amazon has made it easy to get and at a much better price than anywhere else, once you try it you won't go back!	05 5, 2014
A22Q5GFGIPE77	4.0	B0041CZK0S	Although it is not the answer for chronic pain the Bio Freeze does help me to get me through my daily routine.	06 25, 2014
A3PIZGHFQITZD4	5.0	B0041CZK0S	I've been using Biofreeze roll-on for years to help me with my pain from fibromyalgia and a bad back. I highly recommend it to anyone who suffers from chronic pain.	06 23, 2014
A1PN8UZ2CWR9A	5.0	B0041CZK0S	My daughter has RA and she says this projuct is her "new" best friend. I've tried it also for my chronic pain and I love it for muscle pain.	08 17, 2010
A1NNUMLEQUJUFZ	5.0	B0041CZK0S	I had been buying this product at my local physical therapy clinic. Then I discovered it at Amazon.com at a significantly lower price. Now I can afford to buy them in multiples so that I can always carry one with me, have one in my upstairs bathroom cabinet, and keep one in my downstairs bathroom cabinet. Now I'm never in danger of running out right when I need to pack a bag to go on a trip. Biof…	02 8, 2014
A1IJAN7R2XD4XM	5.0	B0041CZK0S	We use it for all kinds of injuries, chronic pain, soreness, you name it. We always have it handy, it's a great product.	12 16, 2013
A32XGYDA14KT13	5.0	B0041D1JBG	Sharon S WalkerI am a chronic pain patient and I have used many, many pain relieving ointments, sprays etc.This stuff is the cat's p.j.'sBuy it, you won't be sorry I promise.	12 27, 2012
A3GBULPCNAYPN1	5.0	B0041D1JBG	I suffer from chronic neck and back pain so I use this product daily. The spray version allows me to apply Biofreeze to the middle of my back, something that is literally impossible with other products on the market!! Not only does it stop my chronic pain, but it is easy to use!	01 15, 2013
A6H3A545QHNIX	5.0	B0041D1JBG	As a chronic pain sufferer with many different causes of pain, i find this to work pretty good. The biofreeze spray is the way to go and beats the over the counter stuff and is stronger than the Biofreeze Gel. Definitely recommend it. Works especially well for muscle pain.	04 17, 2014
A16T60UMLQ31H8	5.0	B0041M23H6	I have noticed my chronic pain has dropped a little. I am not saying it is a miracle & I no longer have ANY pain. I mean my pain goes from a ( to a 7 in combination with all the other routines I do on a daily basis. Dr Oz recommended you take this with Acai berry juice, so that is what I take this with(2 little scoops). I have only been on it for almost a month. So, I am hoping as the months go o…	04 21, 2014
AVJUVSBTWSNRG	4.0	B0041M23H6	Dr. Oz recommended the product for chronic pain relief and it does work. I have noticed a marked reduction in my pain after I drink the powder dissolved in hot water.I do recommend that you do not drink corydalis tea before bed, I did not sleep well.Follow the directions and do not drink more than (2) glasses daily.	03 2, 2014
A1FLDNAUBUAF5J	5.0	B0041M23H6	Corydalis is a great product. I have been using it daily for a week and it not only decreased the pain in my knees better than any pain meds I've taken but it also decreased the swelling in my legs and the numbness and weakness in my arms and hands. I don't believe there is anything that can take away all chronic pain but I believe corydalis is the next best thing and with no side effects. I than…	03 23, 2014
A51YAHB8ZMUAP	5.0	B0041M23H6	In a bad car accident, 25 years ago. Typical, serious, whiplash type neck injury. In the past 5 - 10 years, it's degraded to where I'm always in some kind of pain. From a dull moderate 3 ache, to horrible, debilitating neck/head pain, at least 10 on the pain scale. Nothing less than Percoset would even touch the pain, 2 - 4 per day, just to stay functional. A coworker had heard about this stuff, …	05 2, 2014
A2099NOK8YUVDY	4.0	B0041M23H6	Excellent product! I was surprised how quickly it works! I Highly recommend this to anyone with chronic pain for much needed relief	03 21, 2014
A1RBDBE5W933VV	5.0	B0041NHEIS	Wow this stuff is great! I suffer from chronic pain disorders, and was looking for something more natural than painkillers. I tried this item on an empty stomach and it helped pain immensely. Dosed it 3 times a day. Will buy again...	06 15, 2012
[truncated: 562 more rows]
