# Supplementary material for: Retrospective content analysis of consumer product reviews related to chronic pain
Source: Front Digit Health. 2023 Apr 24;5:958338. doi: 10.3389/fdgth.2023.958338 (PMC10165495; doi:10.3389/fdgth.2023.958338)
Supplement: Supplementary file 2 [file Datasheet2.csv]

TruePositive	Comment	ReviewId	StanzaDisorder	Sentence
0	website name	662	stopthethyroidmadness	However, melatonin decreases cortisol so those with a known cortisol deficiency (stopthethyroidmadness website has home self-tests for adrenal fatigue) should take melatonin only in conjunction with something like Cortef, although I believe Pregnenolone, the mother hormone for steroid and sex hormones, is more useful - and so much cheaper too.
0	DMSO stands for the medication dimethyl sulfoxide	770	DMSO	Burns, cuts, and sprains have been treated with DMSO.
1		213	hypothyroidism	I think those of you who have gotten problem heating pads have gotten the rare lemon ones which do occur in any products and/or you are truly very misfortunate chronic pain souls who seriously need serious chronic pain management way beyond what a mere heating pad could be expected to perform for you.....plus you need serious hands on manual physical therapy (the upper 5% quality caliber level of…
1		1337	chronic pain	I may not be a good candidate for this therapy as I am aware that it has been helpful for many people with chronic pain.
1		531	chronic pain	I have to take narcotics for chronic pain and when they build up and I feel like I need to take more, I use the cellfood and I'm right back to my small dose.
1		788	chronic pain	Great for those with chronic pain--or in my case, chronic muscular pain.
1		309	chronic pain	I was left in chronic pain.
1		874	chronic pain	I would recommend it to anyone with chronic pain.
1		922	chronic pain	I have chronic pain in my back and leg hoever didn't take the pain away on my uncle.
1		952	insomnia	Note: From my research, it seems that adrenal fatigue is most responsible for difficulty falling asleep as well as a lot of insomnia and disturbed sleep.
1		767	chronic pain	I got this for my manual laboring husband who has chronic pain to his hands, wrists, arm, and shoulders.
1		1194	chronic pain	Have had chronic pain in my left heel over a year now.
0	The pronoun "I" is mixed in.	1135	pain I	I would certainly recommend it, and if it helps with pain I can only assume that it is doing the work of an anti-inflammatory as well in general terms.
1		473	chronic pain	Normally I have a very high pain threshold--which is not necessarily a good thing because sometimes I have to be half dead before I realize I am half dead--so I just ignored the chronic pain.
1		615	chronic knee pain	Also, I had someone who has chronic knee pain try it and they found it to be too painful to use.
1		40	anxiety	It is the most important hormone for good sleep but, in addition to the well-known jet-lag and sleep benefits (for restless/disturbed sleep as well as insomnia) for which melatonin benefits about 60 per cent who try it, melatonin also has some age-reversing benefits, enhances sexual vigor, relieves stress and anxiety, helps with pain relief (the effect is stronger at night), and is even useful fo…
1		1306	chronic pain	I have chronic pain in my right forearm.
1		541	hemorrhoids	I do recommend getting the Butchers Broom if you have severe hemorrhoids.
1		1561	RA	Now, the RA is affecting both knees, and I'm ready to order 2 Knee Sleeves.
1		1475	chronic pain	These drops are good for relieving many different symptoms such as anxiety, chronic pain, insomnia, etc.
0	CBD stands for cannabidiol	1513	CBD	If you're looking for an everyday CBD product, this is it.
1		291	chronic pain	I have chronic pain and have to wear a patch, I usually buy the biclusives, but the are a $100 for 50 of them!
1		412	peripheral neuropathy	I've heard it helps with peripheral neuropathy in the feet, arising from diabetes.
1		223	chronic pain	My pain management doctor introduced me to this product in order to help with my chronic pain.
0	anatomies	426	hip and knees..	I just bought my step dad 2 he has bad sciatica pain, and hip and knees..
1		40	immune system problems	In the very expensive book Melatonin in the Promotion of Health ($180), there are chapters discussing melatonin's role in bone and dental health, gut health, digestive issues, mental/emotional health, sun and pancreatic protection, cellular repair, heart protection, and protection from eye inflammation and immune system problems as well as the better known breast cancer and sleep disorders.
1		1107	fracture of the 5th cervical vertebrae	She was hospitalized with a fracture of the 5th cervical vertebrae in her neck.
1		175	shoulder spasm	But sometimes when I'm in shoulder spasm, the hour or two that Kool 'n Fit is working gives my muscles time to relax enough that when the pain returns, it's not as painful as before.
1		892	chronic ankle pain	I have suffered chronic ankle pain for years, one of the few things I have found helps is a jacussi, but I do not have a jacussi in my home, so I bought this in the hopes it would also help.
1		274	cramping pain	it does not relieve my muscle pain which is more of a cramping pain.
1		970	autoimmune disorder	It also helps to check your diet for general allergens, balancing your diet AND eliminating foods that may be causing an inflammation problem (get rid of processed foods & even other foods that may be a problem for you - weather it is something old, or if you need to do a rotation diet to eliminate those things that may be new &/or a temporary cause of inflammation - esp. if you have ever been gi…
1		1350	menstrual cramps	Elevated brain levels of norepinephrine and dopamine are thought to have an antidepressant effect -WikipediaNot only that, but it's thought to be a part of an effective personal regimen that can be useful for dealing with anxiety, depression, OCD, ADD & ADHD, libido, PMS, dieting, in some cases- Parkinson's disease, menstrual cramps, from acute to chronic pain, arthritis, osteoarthritis, migraine…
0	The pronoun "I" is mixed in.	304	chronic pain I	It's helped me so much with chronic pain I have, from osteoarthritis in my feet to severe cramping.
1		1171	arthritis	I ordered Zeta Aid Tincture after reading about the product and having great success with Zeta Discs for chronic pain from fibromylagia and arthritis.
1		233	RLS	It has also been helpful with my Restless Leg Syndrome(RLS)when my legs, ankles and feet hurt so bad and CyroDerm has been the only thing that I have found to help with the cramping, deep and sharp pain that comes with RLS & FMS.
1		1374	chronic pain	Would recommend it to anyone with chronic pain.
1		410	Mg deficiency	*The lotion feels wonderful on my skin and seems, overall, to be contributing to the decrease of symptoms related to Mg deficiency.
1		1137	chronic pain	I have chronic pain in my calves and back.
1		322	chronic pain	I have suffered from chronic pain for years.
1		1460	knee pain	Aching in my once fractured feet was fading away, as well, along with knee pain and hip pain.
1		78	plantar fasciitis	I agree these provide good relief for the plantar fasciitis.
1		1255	chronic pain	I would recommend it to anyone who deals with chronic pain or if you are an athlete.
1		1225	chronic myofascial pain	I mix it into my Arnica oil with Plant Therapy pain aid and occasionally their stress relief blend and my chronic myofascial pain, arthritis, bursitis, tendonitis and headaches are instantly relieved.
1		1468	chronic pain	I have chronic pain which sometimes causes my fingers to swell and ache like you wouldn't believe.
1		1144	chronic pain	I have fibromyalgia and multiple sites of chronic pain.
1		1479	chronic sciatia pain	I set up the unit as directed, plugged it in and instantly felt relief from my chronic sciatia pain.
1		233	Fibromyalgia	I've tried a lot of pain relief products over the past 7+ years because of my Fibromyalgia(FMS) and CyroDerm is one of the best that helps me with my severe pain.
1		1222	adhesive calculitis	On top of that, I also have osteoarthritis, adhesive calculitis (frozen shoulder), osteophenia, scoliosis, peripheral neuropathy, and other issues.
1		454	chronic pain	I'm suffering from a lower lumbar injury and have been experiencing chronic pain for 10 months and it has gotten to a point that it's close to unbearable.
1		492	wrist tendonitis	I started playing guitar a couple years ago, and sometime this year I developed severe wrist tendonitis.
0	The pronoun "I" is mixed in.	314	neuropathy I	I was looking for an holistic medication to help with the neuropathy I was experiencing in my leg (pins and needles, burning sensations, crawling sensations, etc) I take 4 Nerve Support Formula pills twice a day and that really helps.
1		278	Breast Cancer	A reader who is allergic to iodine has commented on an earlier review (thank you, Lee):I'm allergic to iodine and learned from Dr. David Derry, author of "Breast Cancer & Iodine" and also an expert on iodine, that the allergy is not to iodine itself, because we cannot be allergic to iodine, it is in every cell in our body.
1		741	chronic pain	I have been experiencing chronic pain due to a severe pelvic sprain.
0	Term boundaries messed.	703	jumpers knee)Shoulder painNeck and back pain	Chronic Lateral patellar dislocationChondromalacia (jumpers knee)Shoulder painNeck and back pain from strains to herniated disksAcute knee injuriesChronic knee injuries and painAnd so very much more.
1		750	chronic pain	Specifically, my husband has used Penetrex on areas effected by RSDS, a form of chronic pain, and had some pain relief from it.
1		1047	shoulder pain	This Icy Hot Applicator begins it work on contact and within seconds, it starts to work to relieve my shoulder pain.
1		818	chronic pain	I am 66 yrs old, total disabled for more than 13 yrs due to chronic pain from spinal pain beyond belief.
1		1074	chronic pain	I purchased this product with hopes that it would help with the chronic pain and numbness that goes along with peripheral neuropathy.
1		1260	stomach problems	Am using in combination with other natural alternatives to pain killers and anti-inflammatories to help reduce stomach problems associated with NSAIDS.
1		1360	chronic pain	this product irritated me so much to the point where i had chronic pain afterwards, for months.
1		662	prostate cancer	The 4mg+ dosage is only recommended for the 70+age-group who produce very little melatonin naturally at night.5-10mg is suggested for those with some cancers - and other research shows success with 20mg melatonin every night taken by men with prostate cancer (which tends to be the elderly) along with conventional hormone treatment (drugs to block testosterone, which in the longer-term - 1-2 years…
1		316	arthritis	arthritis and the warmth makes my joints feel much better.
1		409	chronic pain	She has been suffering with chronic pain in her joints.
1		381	chronic pain	I have chronic pain and this is an amazing way to control and relieve exact points.
1		517	chronic pain	I was using another brand of MSM which proved itself effective in helping with chronic pain in my achilles tendon, connective tissue pain in my neck, and a few more minor complaints.
1		209	chronic pain	bought one of these for my mom who has chronic pain from lyme's disease and she uses hers all the time as well.
1		1471	strokes	However, if nothing you try is working well for you, I suggest the excellent classic `Hypothyroidism Type 2' by Mark Starr ("type 2" meaning the thyroid problems for which there are no lab tests and therefore they don't get diagnosed) explains how all chronic pain is linked to low thyroid, including those involved with diabetes, heart problems, both bleeding & blood clots (including strokes) and …
1		675	rheumatoid arthritis	Bought this wrap for my 82 year old mother who suffers from the pain of rheumatoid arthritis for Christmas 2013.
1		615	Restless Leg Syndrome	It helped my Restless Leg Syndrome, which was the reason I bought it.
1		267	headaches	I've had hot flashes, severe cramps, heavy bleeding with a lot of clotting...and headaches that started a week before my period and lasted all through my period.
1		1069	prostate cancer	It is the most important hormone for good sleep but, in addition to the well-known jet-lag and sleep benefits (for restless/disturbed sleep as well as insomnia) for which melatonin benefits about 60 per cent who try it, melatonin also has some age-reversing benefits, enhances sexual vigour, relieves stress and anxiety, helps with pain relief (the effect is stronger at night), and is even useful f…
1		1472	chronic pain	It works great for my severe chronic pain & works all day
1		1052	arthritis	(I am only 30) I developed arthritis after these pegs were put in and have been searching for ankle supports for what feels like forever!
1		433	Chronic Fatigue Syndrome	I heard of D-ribose and it's positive effect on Fibromyalgia/Chronic Fatigue Syndrome from Dr. Mehmet
1		177	snowboarding injury	In Winter of 2003, I had a major snowboarding injury to my right hip that stretched up my entire spine from the whiplash.
1		852	chronic pain	If you deal with emotional eating, it will kick into high gear when you are struggling with chronic pain like PF and this will cause you to pack on the pounds which WILL increase your PF issues.
1		1069	anxiety	It is the most important hormone for good sleep but, in addition to the well-known jet-lag and sleep benefits (for restless/disturbed sleep as well as insomnia) for which melatonin benefits about 60 per cent who try it, melatonin also has some age-reversing benefits, enhances sexual vigour, relieves stress and anxiety, helps with pain relief (the effect is stronger at night), and is even useful f…
1		662	ADHD	There is a warning that melatonin is rarely useful before age 40 (except for children with Down Syndrome, ADHD and Autism).
1		582	osteoarthritis pain	It has really helped improve my osteoarthritis pain.
1		714	chronic pain	I've had problems with chronic pain.
1		555	chronic pain	I started taking 2 3x/day in November, and it really helped stop the chronic pain.
0	This is effect not problem.	495	remedying allergies	In fact, I was completely dismissive of every story they brought up in my presence (healing diseased babies, remedying allergies, relieving chronic pain, communicate with the dead, etc).
1		318	chronic pain	I suffer from chronic pain.
1		78	back pain	The book also offers relief methods for back pain, tennis elbow, sinusitus etc.
1		278	diabetes	[ later note: there is an excellent iodine internet group with important information on the use of iodinehealth.groups.yahoo[dot]com/group/iodine/ ][Also `Hypothyroidism Type 2' by Mark Starr ("Type 2" meaning the many thyroid problems for which there are no lab tests, meaning they don't get diagnosed) explains how all chronic pain is linked to low thyroid, including those involved with diabetes,…
1		1214	joint pain	Also joint pain has significantly been reduced (I am able to run and dance again).
1		628	chronic pains	I work more than 14 hours sitting atthe computers and my neck and lower back have chronic pains.
1		1376	nagging tendon pains	After following a 6 month on/6 month off cycle for 4 years I can still report that my tendons are in great shape and the nagging tendon pains never returned in my heel or sciatic region (which I would never believe had it not happened to me).
1		884	chronic pain	I am a chronic pain patient because of ruptured discs in my lumbar spine.
1		684	cancer	Instructions booklet under warnings says"This product contains chemicals which are known to the state of California to cause cancer, birth defects or other reproductive harm".>
1		1132	pneumonia	My husband got sick every winter with pneumonia or the flu.
1		700	chronic pain disorders	So I recommend Dopa Mucuna and also the others I mentioned above to people who have chronic pain disorders, it just may help you.
1		847	headaches	And since I have found ICE or COLD works better for headaches, shoulder aches (at least for me), I prefer the COLD treatment!
1		939	chronic pain illness	I purchased this heating pad to be used by my daughter who has a chronic pain illness.
1		1365	muscle spasms	i have severe muscle spasms, like in the hamstrings and this monster will get deep in the layers of muscles.
0	The pronoun "I" is mixed in.	1430	pain I	The pain I usually have in my lower back and posterior also seemed to lessen in that time period.
1		1460	hip pain	Aching in my once fractured feet was fading away, as well, along with knee pain and hip pain.
1		344	searing pain	The post thrombotic syndrome and searing pain has subsided and seems to have literally disappeared.
1		230	fibromyalgia	Recommended by a therapist, I have found this to be indispensible in dealing with the chronic pain I have related to severe osteoarthritis of the knees and fibromyalgia.
1		1151	chronic pain	Our 13-year old cat is moving around better (actually running around playing with the younger one!)I have less pain in my knee (which has had several injuries and a botched operation)Good relief from the chronic pain.
90
